# Supplementary material for: The 1:1 charge-transfer complex dibenzo­tetra­thia­fulvalene–pyromellitic dianhydride (DBTTF–PMDA)
Source: Acta Crystallogr Sect E Struct Rep Online. 2014 Jul 2;70(Pt 8):o844–5. doi: 10.1107/S1600536814013324 (PMC4158552; doi:10.1107/S1600536814013324)
Supplement: Supplementary file 1 [file e-70-0o844-sup1.cif]

##############################################################################
#                                                                            #
# This CIF contains the data in a paper accepted for publication in          #
# Acta Crystallographica Section E. It conforms to the requirements of       #
# Notes for Authors for Acta Crystallographica Section E, and has been       #
# peer reviewed under the auspices of the IUCr Commission on Journals.       #
#                                                                            #
# Full details of the Crystallographic Information File format               #
# are given in the paper "The Crystallographic Information File (CIF):       #
# a New Standard Archive File for Crystallography" by S. R. Hall, F. H.      #
# Allen and I. D. Brown [Acta Cryst. (1991), A47, 655-685].                  #
#                                                                            #
# The current version of the core CIF dictionary is obtainable from          #
# ftp://ftp.iucr.org/pub/cif_core.dic.                                       #
#                                                                            #
# Software is freely available for graphical display of the structure(s)     #
# in this CIF. For information consult the CIF software page                 #
# http://www.iucr.org/resources/cif/software.                                #
#                                                                            #
# This file may be used for bona fide research purposes within the           #
# scientific community so long as proper attribution is given to the journal # 
# article from which it was obtained.                                        #
#                                                                            #
##############################################################################
data_I
_audit_creation_method     SHELXL-2013
_journal_date_recd_electronic     2014-05-21
_journal_date_accepted     2014-06-07
_journal_name_full     'Acta Crystallographica, Section E'
_journal_year     2014
_journal_volume     70
_journal_issue      8
_journal_page_first     o844
_journal_page_last     o845
_journal_paper_category     QO
_journal_paper_doi     10.1107/S1600536814013324
_journal_coeditor_code     PK2526
_publ_contact_author_name     'Oana D. Jurchescu'
_publ_contact_author_address
;
Department of Physics
Wake Forest University
Winston-Salem, NC 27109
USA
;
_publ_contact_author_email     jurchescu@wfu.edu
_publ_contact_author_fax     '(336)758-6142'
_publ_contact_author_phone     '(336)758-4407'
_publ_section_title
;
The 1:1 charge-transfer complex dibenzotetrathiafulvalene--pyromellitic
dianhydride (DBTTF--PMDA)
;
loop_
    _publ_author_name
    _publ_author_address
    'Payne, Margaret E.'
;
Department of Physics
Wake Forest University
Winston-Salem, NC 27109
USA
;
    'Goetz, Katelyn P.'
;
Department of Physics
Wake Forest University
Winston-Salem, NC 27109
USA
;
    'Day, Cynthia S.'
;
Department of Chemistry
Wake Forest University
Winston-Salem, NC 27109
USA
;
    'Jurchescu, Oana D.'
;
Department of Physics
Wake Forest University
Winston-Salem, NC 27109
USA
;
_database_code_depnum_ccdc_archive     'CCDC 1007162'
_chemical_name_systematic
;
Dibenzotetrathiafulvalene--pyromellitic dianhydride (1/1)
;
_chemical_name_common
              'Dibenzotetrathiafulvalene--pyromellitic dianhydride; DBTTF--PMDA'
_chemical_formula_moiety     'C10 H2 O6, C14 H8 S4'
_chemical_formula_sum     'C24 H10 O6 S4'
_chemical_formula_iupac     'C10 H2 O6, C14 H8 S4'
_chemical_formula_weight     522.56
_chemical_melting_point     ?
_symmetry_space_group_name_H-M     'P -1'
_symmetry_space_group_name_Hall     '-P 1'
_shelx_space_group_comment
;
The symmetry employed for this shelxl refinement is uniquely defined
by the following loop, which should always be used as a source of
symmetry information in preference to the above space-group names.
They are only intended as comments.
;
_space_group_crystal_system     triclinic
loop_
    _space_group_symop_operation_xyz
    'x, y, z'
    '-x, -y, -z'
_cell_length_a     7.2292(4)
_cell_length_b     8.9572(5)
_cell_length_c     9.5224(5)
_cell_angle_alpha     70.0510(10)
_cell_angle_beta     68.7120(10)
_cell_angle_gamma     70.1360(10)
_cell_volume     523.39(5)
_cell_formula_units_Z     1
_cell_measurement_reflns_used     5268
_cell_measurement_theta_min     3.48
_cell_measurement_theta_max     31.27
_cell_measurement_temperature     213(2)
_exptl_crystal_description     'plate'
_exptl_crystal_colour     'green-gold'
_exptl_crystal_size_max     0.200
_exptl_crystal_size_mid     0.200
_exptl_crystal_size_min     0.024
_exptl_crystal_density_diffrn     1.658
_exptl_crystal_density_meas     ?
_exptl_crystal_density_method     ?
_exptl_crystal_F_000     266
_exptl_absorpt_coefficient_mu     0.498
_exptl_absorpt_correction_type     multi-scan
_exptl_absorpt_process_details
;
(SADABS; Sheldrick, 2012)
;
_shelx_estimated_absorpt_T_min     0.907
_shelx_estimated_absorpt_T_max     0.988
_exptl_absorpt_correction_T_min     0.7028
_exptl_absorpt_correction_T_max     0.7462
_exptl_special_details
;
Absorption correction: data were corrected for scaling and absorption effects
using the multi-scan
technique [SADABS (Sheldrick, 2012)]. The ratio of minimum to maximum apparent
transmission was 0.942.
;
_diffrn_ambient_temperature     213(2)
_diffrn_radiation_type     MoK\a
_diffrn_radiation_wavelength     0.71073
_diffrn_radiation_source     'sealed x-ray tube'
_diffrn_radiation_monochromator     'graphite'
_diffrn_measurement_device_type     'Bruker APEX CCD'
_diffrn_measurement_method     '\f and \w scans'
_diffrn_detector_area_resol_mean     ?
_diffrn_reflns_number     10004
_diffrn_reflns_av_R_equivalents     0.0209
_diffrn_reflns_theta_min     3.483
_diffrn_reflns_theta_max     30.032
_diffrn_reflns_theta_full     25.242
_diffrn_measured_fraction_theta_max     0.985
_diffrn_measured_fraction_theta_full     0.995
_diffrn_reflns_limit_h_min     -10
_diffrn_reflns_limit_h_max     10
_diffrn_reflns_limit_k_min     -12
_diffrn_reflns_limit_k_max     12
_diffrn_reflns_limit_l_min     -13
_diffrn_reflns_limit_l_max     13
_diffrn_reflns_reduction_process     narrow-frame
_refine_special_details     ?
_reflns_number_total     3023
_reflns_number_gt     2668
_reflns_threshold_expression     I>2\s(I)
_refine_ls_structure_factor_coef     Fsqd
_refine_ls_matrix_type     full
_refine_ls_R_factor_all     0.0367
_refine_ls_R_factor_gt     0.0320
_refine_ls_wR_factor_gt     0.0856
_refine_ls_wR_factor_ref     0.0909
_refine_ls_goodness_of_fit_ref     1.065
_refine_ls_restrained_S_all     1.065
_refine_ls_number_reflns     3023
_refine_ls_number_parameters     154
_refine_ls_number_restraints     0
_refine_ls_hydrogen_treatment     constr
_refine_ls_weighting_scheme     calc
_refine_ls_weighting_details
;
 w=1/[\s^2^(Fo^2^)+(0.0529P)^2^+0.1150P]
 where P=(Fo^2^+2Fc^2^)/3
;
_atom_sites_solution_hydrogens     geom
_atom_sites_solution_primary     direct
_atom_sites_solution_secondary     ?
_refine_ls_shift/su_max     0.000
_refine_ls_shift/su_mean     0.000
_refine_diff_density_max     0.303
_refine_diff_density_min     -0.334
_refine_ls_extinction_method     none
_refine_ls_extinction_coef     .
loop_
    _atom_type_symbol
    _atom_type_description
    _atom_type_scat_dispersion_real
    _atom_type_scat_dispersion_imag
    _atom_type_scat_source
    'C' 'C' 0.0033 0.0016
                         'International Tables Vol C Tables 4.2.6.8 and 6.1.1.4'
    'H' 'H' 0.0000 0.0000
                         'International Tables Vol C Tables 4.2.6.8 and 6.1.1.4'
    'O' 'O' 0.0106 0.0060
                         'International Tables Vol C Tables 4.2.6.8 and 6.1.1.4'
    'S' 'S' 0.1246 0.1234
                         'International Tables Vol C Tables 4.2.6.8 and 6.1.1.4'
_computing_data_collection     'SMART (Bruker, 2002)'
_computing_cell_refinement     'SAINT (Bruker, 2011)'
_computing_data_reduction     'SAINT (Bruker, 2011)'
_computing_structure_solution     'SHELXLS2013 (Sheldrick, 2008)'
_computing_structure_refinement     'SHELXL2013 (Sheldrick, 2008)'
_computing_molecular_graphics     'SHELXTL (Sheldrick, 2008)'
_computing_publication_material     'SHELXTL (Sheldrick, 2008)'
loop_
    _atom_site_type_symbol
    _atom_site_label
    _atom_site_fract_x
    _atom_site_fract_y
    _atom_site_fract_z
    _atom_site_U_iso_or_equiv
    _atom_site_adp_type
    _atom_site_calc_flag
    _atom_site_occupancy
    _atom_site_disorder_assembly
    _atom_site_disorder_group
    S S1 -0.06704(4) 0.15387(4) 0.15691(4) 0.02936(10) Uani d 1 . .
    S S2 -0.31329(5) -0.02880(4) 0.11851(4) 0.03025(10) Uani d 1 . .
    C C1 -0.08003(17) 0.02644(15) 0.05769(14) 0.0250(2) Uani d 1 . .
    C C2 -0.32321(18) 0.17849(14) 0.27098(14) 0.0245(2) Uani d 1 . .
    C C3 -0.43823(18) 0.09185(14) 0.25298(14) 0.0246(2) Uani d 1 . .
    C C4 -0.64247(19) 0.10259(16) 0.34069(16) 0.0291(3) Uani d 1 . .
    H H4 -0.7200 0.0443 0.3290 0.035 Uiso calc 1 . .
    C C5 -0.7294(2) 0.20070(17) 0.44543(16) 0.0333(3) Uani d 1 . .
    H H5 -0.8672 0.2096 0.5042 0.040 Uiso calc 1 . .
    C C6 -0.6146(2) 0.28587(17) 0.46427(15) 0.0332(3) Uani d 1 . .
    H H6 -0.6754 0.3511 0.5362 0.040 Uiso calc 1 . .
    C C7 -0.4108(2) 0.27550(16) 0.37773(15) 0.0292(3) Uani d 1 . .
    H H7 -0.3334 0.3329 0.3909 0.035 Uiso calc 1 . .
    O O1 0.08852(14) 0.63648(12) 0.27821(12) 0.0338(2) Uani d 1 . .
    O O2 0.30802(18) 0.75698(14) 0.29107(13) 0.0441(3) Uani d 1 . .
    O O3 -0.05194(14) 0.48790(13) 0.21480(13) 0.0395(2) Uani d 1 . .
    C C8 0.2784(2) 0.67350(16) 0.23163(15) 0.0301(3) Uani d 1 . .
    C C9 0.41355(18) 0.59058(14) 0.10654(14) 0.0237(2) Uani d 1 . .
    C C10 0.30252(17) 0.50435(14) 0.08434(14) 0.0237(2) Uani d 1 . .
    C C11 0.09415(18) 0.53456(16) 0.19353(15) 0.0282(2) Uani d 1 . .
    C C12 0.61565(17) 0.58997(14) 0.02281(14) 0.0252(2) Uani d 1 . .
    H H12 0.6905 0.6484 0.0375 0.030 Uiso calc 1 . .
loop_
    _atom_site_aniso_label
    _atom_site_aniso_U_11
    _atom_site_aniso_U_22
    _atom_site_aniso_U_33
    _atom_site_aniso_U_12
    _atom_site_aniso_U_13
    _atom_site_aniso_U_23
    S1 0.02281(15) 0.03348(17) 0.03676(18) -0.00701(12) -0.00525(12)
                                                                    -0.01796(14)
    S2 0.02316(15) 0.03528(18) 0.03745(19) -0.00885(12) -0.00331(12)
                                                                    -0.01913(14)
    C1 0.0214(5) 0.0260(5) 0.0281(6) -0.0048(4) -0.0051(4) -0.0102(5)
    C2 0.0249(5) 0.0227(5) 0.0237(5) -0.0048(4) -0.0055(4) -0.0057(4)
    C3 0.0234(5) 0.0239(5) 0.0246(5) -0.0043(4) -0.0059(4) -0.0062(4)
    C4 0.0249(5) 0.0291(6) 0.0303(6) -0.0072(5) -0.0050(5) -0.0060(5)
    C5 0.0282(6) 0.0341(7) 0.0274(6) -0.0061(5) 0.0008(5) -0.0063(5)
    C6 0.0378(7) 0.0298(6) 0.0255(6) -0.0067(5) -0.0007(5) -0.0094(5)
    C7 0.0347(6) 0.0266(6) 0.0261(6) -0.0084(5) -0.0059(5) -0.0083(5)
    O1 0.0265(4) 0.0378(5) 0.0343(5) -0.0065(4) 0.0015(4) -0.0179(4)
    O2 0.0466(6) 0.0508(6) 0.0436(6) -0.0154(5) -0.0036(5) -0.0288(5)
    O3 0.0246(5) 0.0465(6) 0.0462(6) -0.0133(4) -0.0009(4) -0.0153(5)
    C8 0.0295(6) 0.0318(6) 0.0280(6) -0.0075(5) -0.0028(5) -0.0119(5)
    C9 0.0242(5) 0.0249(5) 0.0228(5) -0.0061(4) -0.0051(4) -0.0082(4)
    C10 0.0204(5) 0.0253(5) 0.0239(5) -0.0065(4) -0.0048(4) -0.0050(4)
    C11 0.0234(5) 0.0288(6) 0.0287(6) -0.0054(4) -0.0031(4) -0.0084(5)
    C12 0.0239(5) 0.0270(6) 0.0274(6) -0.0082(4) -0.0065(4) -0.0086(5)
_geom_special_details
;
All e.s.d.'s (except the e.s.d. in the dihedral angle between two l.s. planes)
are estimated using the full covariance matrix. The cell e.s.d.'s are taken
into account individually in the estimation of e.s.d.'s in distances, angles
and torsion angles; correlations between e.s.d.'s in cell parameters are only
used when they are defined by crystal symmetry. An approximate (isotropic)
treatment of cell e.s.d.'s is used for estimating e.s.d.'s involving l.s.
planes.
;
loop_
    _geom_bond_atom_site_label_1
    _geom_bond_atom_site_label_2
    _geom_bond_site_symmetry_2
    _geom_bond_distance
    _geom_bond_publ_flag
    S1 C1 . 1.7543(13) no
    S1 C2 . 1.7560(12) no
    S2 C3 . 1.7505(13) no
    S2 C1 . 1.7567(12) no
    C1 C1 2 1.353(2) no
    C2 C7 . 1.3967(17) no
    C2 C3 . 1.3985(17) no
    C3 C4 . 1.3963(16) no
    C4 C5 . 1.3892(19) no
    C4 H4 . 0.9400 ?
    C5 C6 . 1.391(2) no
    C5 H5 . 0.9400 ?
    C6 C7 . 1.3913(19) no
    C6 H6 . 0.9400 ?
    C7 H7 . 0.9400 ?
    O1 C11 . 1.3923(16) no
    O1 C8 . 1.3993(16) no
    O2 C8 . 1.1878(17) no
    O3 C11 . 1.1907(16) no
    C8 C9 . 1.4800(17) no
    C9 C12 . 1.3864(16) no
    C9 C10 . 1.3933(16) no
    C10 C12 2_665 1.3839(16) no
    C10 C11 . 1.4836(16) no
    C12 C10 2_665 1.3838(16) ?
    C12 H12 . 0.9400 ?
loop_
    _geom_angle_atom_site_label_1
    _geom_angle_atom_site_label_2
    _geom_angle_atom_site_label_3
    _geom_angle_site_symmetry_1
    _geom_angle_site_symmetry_3
    _geom_angle
    _geom_angle_publ_flag
    C1 S1 C2 . . 95.38(6) ?
    C3 S2 C1 . . 95.34(6) ?
    C1 C1 S1 2 . 122.00(13) ?
    C1 C1 S2 2 . 122.26(13) ?
    S1 C1 S2 . . 115.74(6) ?
    C7 C2 C3 . . 120.37(11) ?
    C7 C2 S1 . . 123.12(10) ?
    C3 C2 S1 . . 116.50(9) ?
    C4 C3 C2 . . 120.30(12) ?
    C4 C3 S2 . . 122.83(10) ?
    C2 C3 S2 . . 116.88(9) ?
    C5 C4 C3 . . 119.04(12) ?
    C5 C4 H4 . . 120.5 ?
    C3 C4 H4 . . 120.5 ?
    C4 C5 C6 . . 120.69(12) ?
    C4 C5 H5 . . 119.7 ?
    C6 C5 H5 . . 119.7 ?
    C5 C6 C7 . . 120.66(13) ?
    C5 C6 H6 . . 119.7 ?
    C7 C6 H6 . . 119.7 ?
    C6 C7 C2 . . 118.93(13) ?
    C6 C7 H7 . . 120.5 ?
    C2 C7 H7 . . 120.5 ?
    C11 O1 C8 . . 110.17(10) ?
    O2 C8 O1 . . 121.25(13) ?
    O2 C8 C9 . . 131.52(13) ?
    O1 C8 C9 . . 107.23(11) ?
    C12 C9 C10 . . 122.97(11) ?
    C12 C9 C8 . . 129.32(11) ?
    C10 C9 C8 . . 107.70(10) ?
    C12 C10 C9 2_665 . 123.01(10) ?
    C12 C10 C11 2_665 . 129.51(11) ?
    C9 C10 C11 . . 107.48(11) ?
    O3 C11 O1 . . 121.29(12) ?
    O3 C11 C10 . . 131.31(13) ?
    O1 C11 C10 . . 107.40(10) ?
    C10 C12 C9 2_665 . 114.03(10) ?
    C10 C12 H12 2_665 . 123.0 ?
    C9 C12 H12 . . 123.0 ?
loop_
    _geom_torsion_atom_site_label_1
    _geom_torsion_atom_site_label_2
    _geom_torsion_atom_site_label_3
    _geom_torsion_atom_site_label_4
    _geom_torsion_site_symmetry_1
    _geom_torsion_site_symmetry_2
    _geom_torsion_site_symmetry_3
    _geom_torsion_site_symmetry_4
    _geom_torsion
    _geom_torsion_publ_flag
    C2 S1 C1 C1 . . . 2 176.20(15) ?
    C2 S1 C1 S2 . . . . -4.14(8) ?
    C3 S2 C1 C1 . . . 2 -176.37(15) ?
    C3 S2 C1 S1 . . . . 3.97(8) ?
    C1 S1 C2 C7 . . . . -178.74(11) ?
    C1 S1 C2 C3 . . . . 2.71(10) ?
    C7 C2 C3 C4 . . . . 0.54(18) ?
    S1 C2 C3 C4 . . . . 179.13(9) ?
    C7 C2 C3 S2 . . . . -179.00(9) ?
    S1 C2 C3 S2 . . . . -0.41(13) ?
    C1 S2 C3 C4 . . . . 178.35(11) ?
    C1 S2 C3 C2 . . . . -2.12(10) ?
    C2 C3 C4 C5 . . . . 0.16(18) ?
    S2 C3 C4 C5 . . . . 179.68(10) ?
    C3 C4 C5 C6 . . . . -0.7(2) ?
    C4 C5 C6 C7 . . . . 0.5(2) ?
    C5 C6 C7 C2 . . . . 0.2(2) ?
    C3 C2 C7 C6 . . . . -0.73(18) ?
    S1 C2 C7 C6 . . . . -179.23(10) ?
    C11 O1 C8 O2 . . . . -178.78(13) ?
    C11 O1 C8 C9 . . . . 0.82(14) ?
    O2 C8 C9 C12 . . . . -0.6(2) ?
    O1 C8 C9 C12 . . . . 179.86(12) ?
    O2 C8 C9 C10 . . . . 178.37(15) ?
    O1 C8 C9 C10 . . . . -1.17(14) ?
    C12 C9 C10 C12 . . . 2_665 0.2(2) ?
    C8 C9 C10 C12 . . . 2_665 -178.82(11) ?
    C12 C9 C10 C11 . . . . -179.90(11) ?
    C8 C9 C10 C11 . . . . 1.05(13) ?
    C8 O1 C11 O3 . . . . 179.96(12) ?
    C8 O1 C11 C10 . . . . -0.18(14) ?
    C12 C10 C11 O3 2_665 . . . -0.9(2) ?
    C9 C10 C11 O3 . . . . 179.27(14) ?
    C12 C10 C11 O1 2_665 . . . 179.29(12) ?
    C9 C10 C11 O1 . . . . -0.57(13) ?
    C10 C9 C12 C10 . . . 2_665 -0.21(19) ?
    C8 C9 C12 C10 . . . 2_665 178.62(12) ?
_shelx_hkl_file
;
  -2   0   0    0.66    0.04
  -2   0   0    0.65    0.04
  -2   0   0    0.78    0.04
  -2   0   0    0.71    0.03
  -3   0   0  203.05    3.54
  -3   0   0  201.89    3.72
  -3   0   0  187.65    3.50
  -3   0   0  199.56    3.42
   3   0   0  201.05    3.65
   3   0   0  195.55    3.63
  -4   0   0   17.06    0.37
  -4   0   0   17.19    0.39
  -4   0   0   17.23    0.37
   4   0   0   17.39    0.34
   4   0   0   17.12    0.34
   4   0   0   17.44    0.34
  -5   0   0   40.72    0.83
  -5   0   0   42.25    0.81
   5   0   0   41.23    0.80
   5   0   0   40.61    0.80
   5   0   0   40.72    0.76
   5   0   0   40.76    0.78
  -6   0   0    8.03    0.26
  -6   0   0    8.34    0.23
   6   0   0    8.05    0.25
   6   0   0    8.03    0.21
   6   0   0    8.22    0.25
  -7   0   0    1.52    0.11
   7   0   0    1.34    0.10
   7   0   0    1.38    0.08
   7   0   0    1.29    0.11
  -8   0   0   14.32    0.42
   8   0   0   14.64    0.41
   8   0   0   14.72    0.37
   8   0   0   14.43    0.41
  -9   0   0    0.94    0.11
   9   0   0    0.89    0.11
   9   0   0    1.01    0.09
   9   0   0    1.08    0.12
   8  -1   0    2.34    0.12
  -8   1   0    2.41    0.15
   7  -1   0    0.96    0.10
   7  -1   0    0.89    0.07
   7  -1   0    0.89    0.10
  -7   1   0    1.13    0.12
   6  -1   0    3.36    0.14
   6  -1   0    3.32    0.11
   6  -1   0    3.46    0.15
  -6   1   0    3.38    0.16
  -6   1   0    3.34    0.14
   5  -1   0   32.16    0.63
   5  -1   0   32.62    0.66
   5  -1   0   32.82    0.66
  -5   1   0   33.18    0.69
  -5   1   0   33.36    0.68
   4  -1   0    8.81    0.22
   4  -1   0    8.67    0.18
   4  -1   0    8.79    0.18
   4  -1   0    9.02    0.22
  -4   1   0    8.44    0.23
  -4   1   0    9.04    0.20
  -4   1   0    8.92    0.23
  -3   1   0    6.42    0.17
  -3   1   0    6.41    0.16
  -3   1   0    6.39    0.17
  -3   1   0    6.76    0.15
  -2   1   0   44.12    0.84
  -2   1   0   44.51    0.83
  -2   1   0   44.72    0.80
  -2   1   0   45.39    0.79
   1  -1   0   62.94    1.15
  -1   1   0   63.28    1.14
  -1   1   0   65.79    1.16
  -1  -1   0   13.01    0.25
  -2  -1   0    0.11    0.02
  -2  -1   0    0.13    0.03
   2   1   0    0.09    0.02
   2   1   0    0.12    0.02
  -3  -1   0   68.36    1.27
  -3  -1   0   72.01    1.26
  -3  -1   0   68.55    1.24
   3   1   0   67.02    1.28
   3   1   0   69.32    1.27
   3   1   0   70.83    1.22
  -4  -1   0   23.42    0.45
  -4  -1   0   22.43    0.47
  -4  -1   0   22.79    0.49
   4   1   0   23.02    0.46
   4   1   0   22.53    0.46
   4   1   0   22.77    0.44
  -5  -1   0    0.40    0.06
  -5  -1   0    0.41    0.04
  -5  -1   0    0.31    0.05
   5   1   0    0.35    0.04
  -6  -1   0    2.74    0.14
   6   1   0    2.63    0.11
   6   1   0    2.39    0.13
   6   1   0    2.60    0.13
  -7  -1   0    0.02    0.03
   7   1   0    0.06    0.03
   7   1   0    0.07    0.04
   7   1   0    0.02    0.04
  -8  -1   0    6.14    0.25
   8   1   0    6.18    0.24
   8   1   0    6.05    0.21
   8   1   0    5.44    0.23
  -9  -1   0    0.81    0.11
   9   1   0    0.63    0.10
   9   1   0    0.91    0.11
   9   1   0    0.83    0.09
   8  -2   0    1.12    0.08
  -8   2   0    0.95    0.11
   7  -2   0    0.26    0.05
  -7   2   0    0.19    0.05
  -7   2   0    0.22    0.05
   6  -2   0    0.46    0.06
   6  -2   0    0.43    0.06
   6  -2   0    0.45    0.05
  -6   2   0    0.40    0.07
  -6   2   0    0.53    0.07
   5  -2   0   11.12    0.28
   5  -2   0   11.60    0.28
   5  -2   0   11.05    0.25
  -5   2   0   11.23    0.31
  -5   2   0   11.14    0.30
   4  -2   0    0.38    0.03
   4  -2   0    0.41    0.05
   4  -2   0    0.36    0.04
   4  -2   0    0.41    0.03
  -4   2   0    0.40    0.05
  -4   2   0    0.50    0.06
  -4   2   0    0.42    0.04
   3  -2   0    2.02    0.06
   3  -2   0    2.05    0.07
   3  -2   0    1.99    0.07
   3  -2   0    1.94    0.06
  -3   2   0    2.06    0.08
  -3   2   0    1.92    0.09
  -3   2   0    2.05    0.09
   2  -2   0    0.00    0.01
   2  -2   0   -0.01    0.01
   2  -2   0   -0.02    0.01
   2  -2   0   -0.01    0.01
  -2   2   0   -0.03    0.02
  -2   2   0   -0.01    0.02
  -2   2   0    0.00    0.02
   1  -2   0   30.76    0.59
   1  -2   0   31.40    0.59
  -1   2   0   31.45    0.60
  -1   2   0   31.21    0.57
   0  -2   0   13.44    0.29
   0  -2   0   13.86    0.27
   0   2   0   13.50    0.27
   0   2   0   13.82    0.27
  -1  -2   0    0.25    0.03
  -1  -2   0    0.27    0.02
   1   2   0    0.24    0.03
   1   2   0    0.22    0.03
  -2  -2   0   12.76    0.27
  -2  -2   0   12.85    0.26
   2   2   0   12.77    0.28
   2   2   0   12.63    0.26
  -3  -2   0   28.01    0.56
  -3  -2   0   28.33    0.55
   3   2   0   28.09    0.57
   3   2   0   28.94    0.53
  -4  -2   0    0.24    0.02
  -4  -2   0    0.25    0.05
  -4  -2   0    0.12    0.03
   4   2   0    0.23    0.03
   4   2   0    0.19    0.04
  -5  -2   0    0.18    0.04
  -5  -2   0    0.21    0.04
   5   2   0    0.15    0.04
   5   2   0    0.20    0.03
  -6  -2   0   11.29    0.32
   6   2   0   11.30    0.31
   6   2   0   11.64    0.32
   6   2   0   11.69    0.30
  -7  -2   0    0.43    0.07
   7   2   0    0.40    0.06
   7   2   0    0.50    0.08
   7   2   0    0.57    0.08
  -8  -2   0    3.81    0.19
   8   2   0    4.32    0.18
   8   2   0    3.97    0.20
   8   2   0    3.99    0.19
  -9  -2   0    0.40    0.07
   9   2   0    0.38    0.08
   9   2   0    0.38    0.07
   9   2   0    0.47    0.08
   8  -3   0    0.54    0.07
   8  -3   0    0.74    0.11
   7  -3   0    6.15    0.25
   7  -3   0    6.07    0.19
  -7   3   0    5.97    0.24
  -7   3   0    6.09    0.23
   6  -3   0    0.90    0.07
  -6   3   0    0.84    0.10
  -6   3   0    1.03    0.09
   5  -3   0    6.28    0.18
  -5   3   0    6.69    0.22
  -5   3   0    6.76    0.23
   4  -3   0    0.28    0.04
   4  -3   0    0.22    0.03
   4  -3   0    0.24    0.03
   4  -3   0    0.26    0.05
  -4   3   0    0.28    0.04
  -4   3   0    0.32    0.05
   3  -3   0   15.45    0.31
   3  -3   0   15.85    0.33
   3  -3   0   15.15    0.35
   3  -3   0   14.84    0.33
   3  -3   0   15.64    0.31
  -3   3   0   14.97    0.33
  -3   3   0   15.00    0.36
   2  -3   0   82.08    1.50
   2  -3   0   79.61    1.50
   2  -3   0   79.57    1.48
   2  -3   0   84.88    1.40
   2  -3   0   84.44    1.41
  -2   3   0   78.11    1.51
  -2   3   0   78.62    1.44
   1  -3   0   11.62    0.26
   1  -3   0   11.09    0.25
  -1   3   0   11.47    0.26
  -1   3   0   11.69    0.25
   0  -3   0    3.44    0.12
   0  -3   0    3.51    0.11
   0   3   0    3.52    0.10
   0   3   0    3.46    0.10
  -1  -3   0   83.63    1.42
  -1  -3   0   82.25    1.53
  -1  -3   0   80.67    1.47
   1   3   0   79.46    1.44
   1   3   0   83.43    1.47
   1   3   0   81.53    1.53
  -2  -3   0   10.99    0.23
  -2  -3   0   10.60    0.25
   2   3   0   11.01    0.24
   2   3   0   10.94    0.27
  -3  -3   0   23.20    0.48
  -3  -3   0   23.45    0.47
   3   3   0   23.67    0.46
   3   3   0   22.94    0.50
  -4  -3   0    7.48    0.21
  -4  -3   0    7.60    0.22
   4   3   0    7.76    0.19
   4   3   0    7.42    0.22
  -5  -3   0   13.62    0.34
   5   3   0   14.19    0.31
   5   3   0   13.61    0.35
  -6  -3   0    4.70    0.19
   6   3   0    4.39    0.18
   6   3   0    4.64    0.18
   6   3   0    4.68    0.18
  -7  -3   0    0.31    0.06
   7   3   0    0.49    0.08
   7   3   0    0.46    0.07
   7   3   0    0.58    0.08
  -8  -3   0    0.45    0.08
   8   3   0    0.30    0.07
   8   3   0    0.34    0.07
   8   3   0    0.47    0.08
  -9  -3   0    0.41    0.07
   9   3   0    0.44    0.08
   9   3   0    0.46    0.09
   9   3   0    0.40    0.08
   7  -4   0    6.49    0.21
   7  -4   0    6.72    0.27
  -7   4   0    6.67    0.26
   6  -4   0    4.18    0.20
   6  -4   0    4.22    0.16
  -6   4   0    4.47    0.20
   5  -4   0    4.84    0.16
   5  -4   0    4.98    0.20
  -5   4   0    4.70    0.19
   4  -4   0   18.81    0.45
   4  -4   0   18.90    0.42
  -4   4   0   19.44    0.41
  -4   4   0   18.31    0.46
   3  -4   0   15.30    0.35
   3  -4   0   15.45    0.37
  -3   4   0   15.97    0.35
  -3   4   0   15.22    0.38
   2  -4   0   17.15    0.39
   2  -4   0   17.50    0.39
  -2   4   0   17.64    0.40
  -2   4   0   18.00    0.38
   1  -4   0    1.41    0.08
   1  -4   0    1.47    0.08
  -1   4   0    1.48    0.08
  -1   4   0    1.43    0.07
   0  -4   0    5.27    0.15
   0  -4   0    5.26    0.17
   0   4   0    5.30    0.15
  -1  -4   0   21.47    0.38
  -1  -4   0   20.29    0.43
  -1  -4   0   20.14    0.46
   1   4   0   20.05    0.41
   1   4   0   20.98    0.41
  -2  -4   0   14.77    0.34
  -2  -4   0   15.74    0.31
  -2  -4   0   15.98    0.37
  -2  -4   0   15.27    0.31
   2   4   0   15.26    0.37
   2   4   0   15.04    0.33
  -3  -4   0    1.99    0.09
  -3  -4   0    1.95    0.09
   3   4   0    1.93    0.10
   3   4   0    2.04    0.09
  -4  -4   0    9.57    0.26
  -4  -4   0    9.34    0.24
   4   4   0    9.54    0.27
   4   4   0    9.18    0.23
  -5  -4   0    1.20    0.09
  -5  -4   0    1.33    0.09
   5   4   0    1.40    0.08
  -6  -4   0    3.58    0.16
   6   4   0    3.32    0.13
   6   4   0    3.05    0.16
   6   4   0    3.19    0.15
   6   4   0    3.19    0.15
  -7  -4   0    0.05    0.04
   7   4   0    0.05    0.04
   7   4   0    0.09    0.04
   7   4   0    0.05    0.05
  -8  -4   0   -0.05    0.03
   8   4   0   -0.01    0.04
   8   4   0   -0.08    0.03
   8   4   0    0.00    0.04
  -9  -4   0    2.66    0.16
   9   4   0    2.89    0.17
   9   4   0    2.76    0.17
   9   4   0    2.87    0.17
   7  -5   0    0.51    0.09
   7  -5   0    0.59    0.08
  -7   5   0    0.55    0.09
   6  -5   0    0.08    0.04
   6  -5   0    0.12    0.05
  -6   5   0    0.06    0.05
   5  -5   0    0.58    0.07
   5  -5   0    0.53    0.08
  -5   5   0    0.53    0.08
   4  -5   0   10.02    0.30
   4  -5   0    9.73    0.28
  -4   5   0    9.98    0.27
  -4   5   0    9.84    0.30
   3  -5   0    1.76    0.10
   3  -5   0    1.63    0.10
  -3   5   0    1.81    0.10
  -3   5   0    1.74    0.11
   2  -5   0    1.22    0.08
   2  -5   0    1.10    0.08
  -2   5   0    1.36    0.08
  -2   5   0    1.10    0.08
   1  -5   0    8.49    0.25
   1  -5   0    8.17    0.23
  -1   5   0    8.42    0.22
  -1   5   0    8.41    0.23
   0  -5   0    0.57    0.06
   0  -5   0    0.49    0.06
   0   5   0    0.60    0.06
   0   5   0    0.58    0.06
  -1  -5   0    7.46    0.23
  -1  -5   0    7.39    0.21
   1   5   0    8.11    0.16
   1   5   0    7.27    0.20
   1   5   0    8.00    0.16
   1   5   0    7.62    0.19
   1   5   0    7.72    0.23
  -2  -5   0    8.71    0.20
  -2  -5   0    8.79    0.26
  -2  -5   0    8.65    0.20
  -2  -5   0    8.09    0.23
   2   5   0    8.56    0.23
  -3  -5   0    0.03    0.03
  -3  -5   0    0.05    0.02
   3   5   0    0.02    0.02
   3   5   0    0.02    0.03
  -4  -5   0   22.21    0.47
  -4  -5   0   21.81    0.50
   4   5   0   22.12    0.47
  -5  -5   0    4.70    0.18
  -5  -5   0    4.80    0.19
   5   5   0    4.88    0.17
   5   5   0    5.30    0.18
   5   5   0    4.81    0.20
   5   5   0    4.88    0.17
  -6  -5   0    0.06    0.04
   6   5   0    0.09    0.05
   6   5   0    0.11    0.04
   6   5   0    0.05    0.04
   6   5   0    0.17    0.06
  -7  -5   0    1.48    0.12
   7   5   0    1.50    0.12
   7   5   0    1.46    0.11
   7   5   0    1.53    0.13
  -8  -5   0    0.02    0.04
   8   5   0    0.05    0.04
   8   5   0   -0.02    0.04
   8   5   0   -0.02    0.04
  -9  -5   0    0.97    0.12
   9   5   0    0.95    0.12
   9   5   0    1.08    0.13
   9   5   0    1.51    0.16
   6  -6   0    0.85    0.11
   6  -6   0    0.85    0.09
  -6   6   0    0.68    0.10
   5  -6   0    5.71    0.23
   5  -6   0    5.42    0.21
  -5   6   0    5.13    0.23
   4  -6   0    6.39    0.23
   4  -6   0    6.40    0.23
  -4   6   0    6.07    0.24
   3  -6   0    1.45    0.10
   3  -6   0    1.21    0.10
  -3   6   0    1.31    0.10
  -3   6   0    1.51    0.10
   2  -6   0    0.83    0.09
   2  -6   0    0.76    0.09
  -2   6   0    0.73    0.08
  -2   6   0    0.84    0.08
   1  -6   0   47.74    0.99
   1  -6   0   47.85    0.94
  -1   6   0   47.99    0.95
  -1   6   0   46.52    0.91
   0  -6   0   12.86    0.35
   0  -6   0   12.74    0.32
   0   6   0   12.71    0.31
   0   6   0   12.25    0.31
  -1  -6   0    8.75    0.25
  -1  -6   0    8.32    0.27
   1   6   0    8.82    0.22
   1   6   0    8.43    0.23
  -2  -6   0    0.03    0.03
  -2  -6   0    0.00    0.03
  -2  -6   0    0.00    0.02
   2   6   0    0.01    0.01
   2   6   0    0.01    0.02
   2   6   0    0.00    0.02
   2   6   0    0.04    0.03
  -3  -6   0    9.93    0.28
   3   6   0    9.92    0.24
   3   6   0    9.76    0.27
   3   6   0   10.63    0.31
   3   6   0   10.36    0.24
  -4  -6   0    0.55    0.07
   4   6   0    0.80    0.08
   4   6   0    0.72    0.07
   4   6   0    0.79    0.08
   4   6   0    0.80    0.10
  -5  -6   0   34.99    0.77
   5   6   0   35.93    0.82
   5   6   0   36.45    0.74
   5   6   0   35.40    0.73
   5   6   0   36.37    0.74
  -6  -6   0    0.74    0.10
   6   6   0    0.81    0.11
   6   6   0    0.73    0.09
   6   6   0    0.66    0.08
   6   6   0    0.61    0.08
  -7  -6   0    7.81    0.29
   7   6   0    7.98    0.28
   7   6   0    8.27    0.31
   7   6   0    7.65    0.27
  -8  -6   0    9.99    0.35
   8   6   0    9.57    0.33
   8   6   0    9.66    0.36
   8   6   0    9.40    0.32
  -9  -6   0    0.02    0.03
   9   6   0    0.03    0.04
   9   6   0    0.04    0.04
   9   6   0   -0.04    0.05
   6  -7   0    2.83    0.17
   6  -7   0    2.70    0.15
  -6   7   0    2.70    0.17
   5  -7   0    0.15    0.06
   5  -7   0    0.06    0.05
  -5   7   0    0.14    0.05
   4  -7   0    4.68    0.21
   4  -7   0    4.64    0.21
  -4   7   0    4.52    0.21
   3  -7   0    0.92    0.11
   3  -7   0    0.83    0.10
  -3   7   0    1.00    0.11
  -3   7   0    0.96    0.10
   2  -7   0    0.72    0.10
   2  -7   0    0.77    0.09
  -2   7   0    0.72    0.09
  -2   7   0    0.61    0.08
   1  -7   0    0.01    0.04
   1  -7   0    0.03    0.04
  -1   7   0    0.10    0.04
  -1   7   0    0.08    0.04
   0  -7   0    1.74    0.11
   0  -7   0    1.67    0.12
   0   7   0    1.72    0.10
   0   7   0    1.66    0.10
  -1  -7   0    0.41    0.07
  -1  -7   0    0.36    0.07
   1   7   0    0.39    0.05
   1   7   0    0.33    0.06
  -2  -7   0   20.43    0.48
   2   7   0   20.01    0.46
  -3  -7   0    7.95    0.26
   3   7   0    7.84    0.24
  -4  -7   0    0.29    0.06
   4   7   0    0.30    0.07
   4   7   0    0.38    0.05
   4   7   0    0.33    0.06
   4   7   0    0.30    0.05
  -5  -7   0    2.83    0.16
   5   7   0    3.22    0.15
   5   7   0    2.97    0.18
   5   7   0    3.36    0.15
   5   7   0    3.19    0.14
  -6  -7   0    1.22    0.13
   6   7   0    1.70    0.17
   6   7   0    1.25    0.10
   6   7   0    1.35    0.10
   6   7   0    1.32    0.10
  -7  -7   0    5.59    0.25
   7   7   0    5.26    0.26
   7   7   0    5.67    0.23
   7   7   0    5.60    0.23
  -8  -7   0    1.46    0.12
   8   7   0    1.45    0.12
   8   7   0    0.94    0.11
   8   7   0    1.61    0.17
   5  -8   0    1.30    0.14
   5  -8   0    1.46    0.13
  -5   8   0    1.30    0.14
   4  -8   0    0.12    0.05
   4  -8   0    0.04    0.05
  -4   8   0    0.11    0.06
   3  -8   0    0.98    0.11
   3  -8   0    0.87    0.11
  -3   8   0    1.02    0.12
  -3   8   0    0.92    0.10
   2  -8   0    1.20    0.12
   2  -8   0    1.43    0.14
  -2   8   0    1.12    0.10
  -2   8   0    1.03    0.11
   1  -8   0    2.69    0.15
   1  -8   0    2.81    0.17
  -1   8   0    2.85    0.15
  -1   8   0    3.22    0.15
   0  -8   0    0.91    0.11
   0  -8   0    1.02    0.11
   0   8   0    0.89    0.10
   0   8   0    0.97    0.08
  -1  -8   0    0.03    0.05
  -1  -8   0    0.03    0.04
   1   8   0    0.06    0.03
   1   8   0    0.04    0.04
  -2  -8   0    7.41    0.25
   2   8   0    7.48    0.24
  -3  -8   0    5.73    0.22
   3   8   0    5.88    0.22
  -4  -8   0    0.55    0.08
   4   8   0    0.54    0.08
  -5  -8   0    0.57    0.09
   5   8   0    0.61    0.08
  -6  -8   0    2.92    0.17
   6   8   0    3.25    0.16
   6   8   0    3.30    0.20
   6   8   0    3.41    0.16
   6   8   0    2.88    0.16
  -7  -8   0    1.69    0.13
   7   8   0    1.72    0.12
   7   8   0    1.80    0.18
   7   8   0    1.65    0.12
   7   8   0    1.75    0.13
  -8  -8   0    0.89    0.12
   8   8   0    0.86    0.13
   8   8   0    0.94    0.11
   8   8   0    1.00    0.12
   4  -9   0    0.12    0.05
   4  -9   0    0.04    0.04
  -4   9   0    0.20    0.06
   3  -9   0    4.31    0.23
   3  -9   0    4.54    0.22
  -3   9   0    4.91    0.23
   2  -9   0    7.60    0.29
   2  -9   0    8.36    0.32
  -2   9   0    7.54    0.28
  -2   9   0    8.07    0.29
   1  -9   0    0.38    0.08
   1  -9   0    0.37    0.09
  -1   9   0    0.41    0.07
  -1   9   0    0.34    0.07
   0  -9   0    3.09    0.17
   0  -9   0    3.07    0.19
   0   9   0    3.19    0.16
   0   9   0    3.25    0.16
  -1  -9   0    0.05    0.05
   1   9   0    0.04    0.04
  -2  -9   0    2.15    0.14
   2   9   0    2.11    0.13
  -3  -9   0    1.58    0.13
   3   9   0    1.49    0.12
  -4  -9   0    3.78    0.19
   4   9   0    3.35    0.17
  -5  -9   0    1.40    0.14
   5   9   0    1.60    0.12
  -6  -9   0    5.60    0.25
   6   9   0    5.88    0.24
  -7  -9   0    0.75    0.11
   7   9   0    0.88    0.11
   2 -10   0    0.91    0.12
   2 -10   0    1.06    0.13
  -2  10   0    1.26    0.13
  -2  10   0    1.00    0.12
   1 -10   0    0.56    0.09
   1 -10   0    0.49    0.10
  -1  10   0    0.47    0.08
  -1  10   0    0.44    0.08
   0 -10   0    0.01    0.04
   0 -10   0    0.07    0.05
   0  10   0    0.02    0.03
   0  10   0    0.06    0.04
  -1 -10   0   12.42    0.39
   1  10   0   12.02    0.37
  -2 -10   0    0.00    0.04
   2  10   0   -0.01    0.03
  -3 -10   0    0.13    0.06
   3  10   0    0.08    0.05
  -4 -10   0    2.37    0.16
   4  10   0    2.60    0.16
  -5 -10   0    2.96    0.18
   5  10   0    3.03    0.17
  -6 -10   0    0.59    0.10
   6  10   0    0.56    0.09
   1 -11   0    0.93    0.13
   1 -11   0    0.85    0.12
  -1  11   0    0.80    0.10
  -1  11   0    1.00    0.12
   0 -11   0    0.11    0.06
   0  11   0    0.14    0.05
  -1 -11   0    2.21    0.17
   1  11   0    2.38    0.15
  -2 -11   0    1.77    0.15
   2  11   0    1.14    0.13
  -3 -11   0    0.25    0.07
   3  11   0    0.17    0.06
  -4 -11   0    3.14    0.19
   4  11   0    3.02    0.18
  -5 -11   0    0.18    0.05
   5  11   0    0.08    0.05
   4  11  -1    1.06    0.12
  -4 -11   1    1.12    0.14
   3  11  -1    0.42    0.08
  -3 -11   1    0.41    0.09
   2  11  -1    0.85    0.12
  -2 -11   1    0.73    0.11
   1  11  -1    0.02    0.04
  -1 -11   1   -0.01    0.04
   0  11  -1    3.92    0.20
   0 -11   1    3.82    0.21
   6  10  -1    0.42    0.08
  -6 -10   1    0.20    0.06
   5  10  -1    1.59    0.15
  -5 -10   1    1.66    0.14
   4  10  -1    0.16    0.06
  -4 -10   1    0.13    0.06
   3  10  -1    0.48    0.09
  -3 -10   1    0.61    0.10
   2  10  -1    1.02    0.12
  -2 -10   1    0.84    0.12
   1  10  -1    0.01    0.04
  -1 -10   1   -0.02    0.05
   0  10  -1    3.77    0.19
   0 -10   1    3.81    0.20
  -1  10  -1    0.35    0.07
  -1  10  -1    0.24    0.06
   1 -10   1    0.11    0.06
   1 -10   1    0.26    0.07
  -2  10  -1    0.01    0.04
  -2  10  -1   -0.06    0.03
   2 -10   1    0.03    0.04
   2 -10   1   -0.01    0.04
  -7  -9   1    0.39    0.08
   6   9  -1    0.40    0.08
  -6  -9   1    0.29    0.07
   5   9  -1    8.01    0.29
  -5  -9   1    8.01    0.31
   4   9  -1    2.58    0.16
  -4  -9   1    2.66    0.17
   3   9  -1    0.37    0.07
  -3  -9   1    0.44    0.08
   2   9  -1    9.42    0.31
  -2  -9   1    9.67    0.32
   1   9  -1    0.90    0.11
  -1  -9   1    1.12    0.13
   0   9  -1    3.22    0.16
   0   9  -1    3.15    0.17
   0  -9   1    3.11    0.20
   0  -9   1    3.36    0.17
  -1   9  -1    0.03    0.04
  -1   9  -1    0.01    0.04
   1  -9   1    0.03    0.05
   1  -9   1    0.02    0.05
  -2   9  -1    0.23    0.07
  -2   9  -1    0.18    0.06
   2  -9   1    0.01    0.05
   2  -9   1    0.13    0.06
  -3   9  -1    5.05    0.22
  -3   9  -1    4.85    0.23
   3  -9   1    4.90    0.23
   3  -9   1    4.58    0.24
  -4   9  -1    0.84    0.12
   4  -9   1    0.97    0.12
   4  -9   1    0.78    0.11
   7   8  -1    1.40    0.11
   7   8  -1    1.64    0.12
  -7  -8   1    1.34    0.15
   6   8  -1    0.90    0.10
   6   8  -1    1.24    0.12
   6   8  -1    0.97    0.10
  -6  -8   1    0.99    0.12
   5   8  -1    1.34    0.11
  -5  -8   1    1.28    0.13
   4   8  -1    0.00    0.04
  -4  -8   1    0.01    0.04
   3   8  -1    1.98    0.13
  -3  -8   1    2.41    0.14
   2   8  -1    3.14    0.16
  -2  -8   1    3.32    0.16
   1   8  -1    3.49    0.17
  -1  -8   1    4.06    0.21
  -1  -8   1    4.01    0.16
  -1  -8   1    3.58    0.17
   0   8  -1    1.81    0.12
   0   8  -1    1.74    0.11
   0  -8   1    1.73    0.12
   0  -8   1    1.89    0.14
  -1   8  -1    7.86    0.27
  -1   8  -1    7.86    0.27
   1  -8   1    8.47    0.31
   1  -8   1    8.20    0.27
  -2   8  -1    0.44    0.08
  -2   8  -1    0.49    0.08
   2  -8   1    0.46    0.08
   2  -8   1    0.44    0.09
  -3   8  -1    1.15    0.13
  -3   8  -1    1.00    0.11
   3  -8   1    1.01    0.11
   3  -8   1    1.09    0.12
  -4   8  -1   -0.05    0.04
   4  -8   1   -0.03    0.04
   4  -8   1    0.01    0.04
  -5   8  -1    1.52    0.13
   5  -8   1    1.52    0.13
   5  -8   1    1.74    0.13
   8   7  -1    0.17    0.06
   8   7  -1    0.04    0.04
   8   7  -1    0.05    0.04
  -8  -7   1    0.10    0.04
   7   7  -1    7.54    0.32
   7   7  -1    7.14    0.27
   7   7  -1    7.08    0.27
  -7  -7   1    7.10    0.29
   6   7  -1    0.16    0.05
   6   7  -1    0.03    0.05
   6   7  -1    0.11    0.05
   6   7  -1    0.09    0.04
  -6  -7   1    0.16    0.06
   5   7  -1    0.08    0.04
   5   7  -1    0.12    0.05
   5   7  -1    0.14    0.05
   5   7  -1    0.20    0.07
  -5  -7   1    0.10    0.05
   4   7  -1    5.59    0.20
   4   7  -1    5.91    0.19
   4   7  -1    6.04    0.19
  -4  -7   1    5.23    0.21
   3   7  -1    0.56    0.07
  -3  -7   1    0.50    0.07
   2   7  -1    5.15    0.19
  -2  -7   1    5.18    0.20
   1   7  -1    0.32    0.06
  -1  -7   1    0.27    0.06
  -1  -7   1    0.34    0.05
  -1  -7   1    0.30    0.07
   0   7  -1    0.88    0.09
   0   7  -1    0.79    0.08
   0  -7   1    0.91    0.11
   0  -7   1    0.86    0.09
  -1   7  -1   16.07    0.41
  -1   7  -1   16.45    0.42
   1  -7   1   16.73    0.41
   1  -7   1   16.60    0.45
  -2   7  -1    0.35    0.07
  -2   7  -1    0.18    0.05
   2  -7   1    0.24    0.06
   2  -7   1    0.13    0.06
  -3   7  -1    0.07    0.04
  -3   7  -1    0.01    0.04
   3  -7   1    0.03    0.04
   3  -7   1    0.02    0.04
  -4   7  -1    2.58    0.16
  -4   7  -1    2.86    0.15
   4  -7   1    2.92    0.16
   4  -7   1    2.70    0.16
  -5   7  -1    0.52    0.09
   5  -7   1    0.49    0.09
   5  -7   1    0.52    0.09
  -6   7  -1    1.10    0.13
   6  -7   1    1.36    0.11
   6  -7   1    1.17    0.13
   8   6  -1    0.17    0.06
   8   6  -1    0.16    0.05
   8   6  -1    0.26    0.08
  -8  -6   1    0.24    0.06
   7   6  -1    6.18    0.24
   7   6  -1    6.46    0.28
   7   6  -1    6.24    0.24
  -7  -6   1    5.89    0.26
   6   6  -1    1.48    0.11
   6   6  -1    1.47    0.11
   6   6  -1    1.27    0.14
   6   6  -1    1.51    0.11
  -6  -6   1    1.48    0.12
   5   6  -1    0.35    0.06
   5   6  -1    0.45    0.08
   5   6  -1    0.43    0.07
   5   6  -1    0.39    0.06
  -5  -6   1    0.28    0.07
   4   6  -1   18.54    0.44
   4   6  -1   19.55    0.51
   4   6  -1   19.41    0.43
   4   6  -1   19.09    0.43
  -4  -6   1   18.80    0.47
   3   6  -1    4.76    0.17
   3   6  -1    5.01    0.15
   3   6  -1    5.05    0.21
   3   6  -1    4.95    0.15
  -3  -6   1    4.62    0.18
   2   6  -1   -0.01    0.03
  -2  -6   1   -0.01    0.02
  -2  -6   1   -0.01    0.03
  -2  -6   1    0.01    0.03
   1   6  -1    2.97    0.13
  -1  -6   1    2.95    0.15
  -1  -6   1    3.01    0.13
  -1  -6   1    3.06    0.12
   0   6  -1    0.53    0.07
   0   6  -1    0.56    0.07
   0  -6   1    0.48    0.08
   0  -6   1    0.47    0.06
  -1   6  -1   18.85    0.44
  -1   6  -1   19.51    0.46
   1  -6   1   19.56    0.45
   1  -6   1   19.79    0.49
  -2   6  -1    1.62    0.11
  -2   6  -1    1.50    0.10
   2  -6   1    1.51    0.11
   2  -6   1    1.65    0.10
  -3   6  -1    1.85    0.11
  -3   6  -1    1.84    0.12
   3  -6   1    1.67    0.11
   3  -6   1    1.66    0.12
  -4   6  -1   18.52    0.45
  -4   6  -1   17.70    0.48
   4  -6   1   17.69    0.46
   4  -6   1   17.98    0.46
  -5   6  -1    3.54    0.19
   5  -6   1    2.97    0.16
   5  -6   1    3.34    0.17
  -6   6  -1    1.07    0.12
   6  -6   1    0.95    0.10
   6  -6   1    0.93    0.11
   8   5  -1    4.20    0.21
   8   5  -1    4.23    0.23
   8   5  -1    3.81    0.20
  -8  -5   1    4.38    0.21
   7   5  -1    2.22    0.14
   7   5  -1    2.11    0.14
   7   5  -1    2.13    0.16
  -7  -5   1    2.08    0.14
   6   5  -1   -0.04    0.03
   6   5  -1   -0.01    0.04
   6   5  -1    0.02    0.03
  -6  -5   1   -0.02    0.03
   5   5  -1   30.65    0.63
   5   5  -1   30.72    0.65
   5   5  -1   30.40    0.65
   5   5  -1   31.31    0.72
  -5  -5   1   29.55    0.68
   4   5  -1   42.17    0.90
   4   5  -1   41.62    0.82
   4   5  -1   41.34    0.81
   4   5  -1   41.09    0.81
  -4  -5   1   41.32    0.85
   3   5  -1    0.90    0.06
   3   5  -1    0.93    0.06
   3   5  -1    0.89    0.07
   3   5  -1    0.97    0.10
  -3  -5   1    0.95    0.08
   2   5  -1   23.43    0.46
   2   5  -1   23.00    0.46
   2   5  -1   23.78    0.54
   2   5  -1   22.80    0.49
  -2  -5   1   23.23    0.47
  -2  -5   1   22.96    0.50
   1   5  -1   43.27    0.77
   1   5  -1   42.25    0.82
   1   5  -1   43.83    0.76
   1   5  -1   43.41    0.92
  -1  -5   1   42.25    0.89
  -1  -5   1   42.31    0.83
  -1  -5   1   41.73    0.84
   0   5  -1    0.18    0.04
   0   5  -1    0.17    0.03
   0  -5   1    0.22    0.04
   0  -5   1    0.17    0.05
  -1   5  -1    0.31    0.05
  -1   5  -1    0.25    0.05
   1  -5   1    0.39    0.06
   1  -5   1    0.38    0.05
  -2   5  -1    0.11    0.04
  -2   5  -1    0.13    0.04
   2  -5   1    0.20    0.04
   2  -5   1    0.12    0.04
  -3   5  -1    6.24    0.22
  -3   5  -1    6.51    0.21
   3  -5   1    6.21    0.21
   3  -5   1    6.42    0.21
  -4   5  -1    3.98    0.18
  -4   5  -1    4.22    0.16
   4  -5   1    3.62    0.15
   4  -5   1    3.66    0.16
  -5   5  -1    1.21    0.11
   5  -5   1    1.40    0.11
   5  -5   1    1.05    0.09
  -6   5  -1    0.68    0.10
   6  -5   1    0.75    0.10
   6  -5   1    0.63    0.07
  -7   5  -1    1.65    0.13
   7  -5   1    1.75    0.13
   7  -5   1    1.86    0.11
   9   4  -1    5.52    0.25
   9   4  -1    5.30    0.25
   9   4  -1    5.07    0.24
  -9  -4   1    5.13    0.24
   8   4  -1   -0.05    0.04
   8   4  -1   -0.04    0.03
   8   4  -1    0.01    0.04
  -8  -4   1   -0.03    0.03
   7   4  -1    0.02    0.04
   7   4  -1    0.01    0.05
   7   4  -1    0.01    0.04
  -7  -4   1    0.02    0.04
   6   4  -1    5.08    0.20
   6   4  -1    4.90    0.20
   6   4  -1    5.17    0.22
  -6  -4   1    5.09    0.21
   5   4  -1    0.00    0.04
   5   4  -1    0.07    0.04
   5   4  -1    0.05    0.03
   5   4  -1    0.00    0.03
  -5  -4   1   -0.03    0.03
   4   4  -1    8.36    0.23
   4   4  -1    8.51    0.22
   4   4  -1    8.35    0.27
   4   4  -1    8.22    0.23
  -4  -4   1    8.56    0.25
   3   4  -1    2.82    0.11
   3   4  -1    2.92    0.14
   3   4  -1    2.84    0.11
   3   4  -1    2.74    0.11
  -3  -4   1    2.81    0.12
  -3  -4   1    2.88    0.08
   2   4  -1    0.07    0.03
   2   4  -1    0.04    0.02
   2   4  -1    0.07    0.02
   2   4  -1    0.05    0.02
  -2  -4   1    0.07    0.03
  -2  -4   1    0.06    0.03
  -2  -4   1    0.11    0.02
   1   4  -1   18.44    0.40
   1   4  -1   19.83    0.45
   1   4  -1   20.04    0.37
   1   4  -1   19.79    0.37
  -1  -4   1   19.63    0.40
  -1  -4   1   19.72    0.45
  -1  -4   1   19.08    0.41
   0   4  -1    5.09    0.15
   0   4  -1    4.97    0.15
   0  -4   1    5.15    0.15
   0  -4   1    5.14    0.17
  -1   4  -1    0.34    0.04
  -1   4  -1    0.42    0.05
   1  -4   1    0.44    0.05
   1  -4   1    0.39    0.05
  -2   4  -1    0.19    0.04
  -2   4  -1    0.13    0.03
   2  -4   1    0.19    0.04
   2  -4   1    0.18    0.04
  -3   4  -1    1.84    0.10
  -3   4  -1    1.80    0.10
   3  -4   1    1.91    0.10
   3  -4   1    1.76    0.09
  -4   4  -1    0.83    0.09
  -4   4  -1    0.88    0.07
   4  -4   1    0.95    0.08
   4  -4   1    0.76    0.06
  -5   4  -1    0.05    0.03
  -5   4  -1    0.07    0.04
   5  -4   1    0.12    0.03
   5  -4   1    0.12    0.05
  -6   4  -1    0.04    0.04
   6  -4   1    0.01    0.02
   6  -4   1   -0.01    0.03
  -7   4  -1    1.22    0.13
   7  -4   1    1.59    0.13
   7  -4   1    1.58    0.09
   9   3  -1    0.19    0.06
   9   3  -1    0.08    0.04
   9   3  -1    0.19    0.06
  -9  -3   1    0.12    0.04
   8   3  -1    0.03    0.04
   8   3  -1    0.07    0.05
   8   3  -1    0.08    0.05
  -8  -3   1    0.14    0.05
   7   3  -1    0.10    0.05
   7   3  -1    0.15    0.06
   7   3  -1    0.18    0.06
  -7  -3   1    0.15    0.05
   6   3  -1   18.48    0.47
   6   3  -1   18.90    0.45
   6   3  -1   18.19    0.45
  -6  -3   1   18.05    0.46
   5   3  -1   12.51    0.33
   5   3  -1   13.01    0.33
   5   3  -1   13.83    0.30
   5   3  -1   12.80    0.35
  -5  -3   1   12.82    0.35
   4   3  -1   12.33    0.30
   4   3  -1   12.02    0.32
   4   3  -1   12.45    0.30
   4   3  -1   12.75    0.28
  -4  -3   1   12.60    0.32
   3   3  -1   58.22    1.07
   3   3  -1   58.48    1.15
   3   3  -1   58.25    1.06
   3   3  -1   57.41    1.07
  -3  -3   1   59.61    1.07
  -3  -3   1   59.04    1.11
   2   3  -1   10.54    0.23
   2   3  -1   10.27    0.23
   2   3  -1   10.35    0.27
   2   3  -1   10.44    0.23
  -2  -3   1   10.26    0.25
  -2  -3   1   10.57    0.22
   1   3  -1    7.32    0.16
   1   3  -1    6.97    0.20
   1   3  -1    7.13    0.18
   1   3  -1    7.35    0.16
  -1  -3   1    7.36    0.20
  -1  -3   1    7.36    0.18
  -1  -3   1    7.15    0.17
   0   3  -1   -0.02    0.02
   0   3  -1   -0.01    0.02
   0  -3   1   -0.02    0.02
   0  -3   1    0.00    0.02
  -1   3  -1    4.30    0.13
  -1   3  -1    4.01    0.13
   1  -3   1    3.89    0.13
   1  -3   1    4.18    0.12
  -2   3  -1   73.23    1.37
  -2   3  -1   71.48    1.31
  -2   3  -1   74.81    1.26
   2  -3   1   72.50    1.35
   2  -3   1   71.67    1.33
  -3   3  -1   16.67    0.39
  -3   3  -1   16.44    0.37
  -3   3  -1   17.58    0.33
   3  -3   1   16.37    0.35
   3  -3   1   16.52    0.37
  -4   3  -1   -0.01    0.02
  -4   3  -1    0.01    0.02
   4  -3   1    0.00    0.02
   4  -3   1    0.00    0.02
  -5   3  -1   16.27    0.41
  -5   3  -1   16.56    0.38
   5  -3   1   16.10    0.40
   5  -3   1   15.74    0.34
  -6   3  -1    0.35    0.07
   6  -3   1    0.32    0.04
   6  -3   1    0.32    0.06
  -7   3  -1    0.45    0.08
   7  -3   1    0.42    0.08
   7  -3   1    0.37    0.05
   8  -3   1    0.08    0.03
   8  -3   1    0.05    0.04
   9   2  -1    0.06    0.04
   9   2  -1   -0.05    0.03
   9   2  -1   -0.04    0.03
  -9  -2   1    0.00    0.02
   8   2  -1    8.39    0.29
   8   2  -1    8.82    0.31
   8   2  -1    8.69    0.31
  -8  -2   1    8.97    0.32
   7   2  -1    7.23    0.26
   7   2  -1    7.25    0.25
   7   2  -1    6.97    0.25
  -7  -2   1    7.11    0.26
   6   2  -1   -0.01    0.03
   6   2  -1    0.02    0.04
   6   2  -1    0.01    0.03
  -6  -2   1    0.04    0.04
   5   2  -1    7.41    0.23
   5   2  -1    7.97    0.23
   5   2  -1    7.74    0.23
  -5  -2   1    7.31    0.23
   4   2  -1   17.35    0.41
   4   2  -1   17.96    0.40
   4   2  -1   18.22    0.36
   4   2  -1   18.02    0.40
  -4  -2   1   18.87    0.37
  -4  -2   1   18.03    0.41
   3   2  -1  117.97    2.07
   3   2  -1  118.19    2.04
   3   2  -1  114.93    2.17
   3   2  -1  118.16    2.06
  -3  -2   1  112.57    2.12
  -3  -2   1  121.03    2.10
   2   2  -1   16.41    0.34
   2   2  -1   16.55    0.32
   2   2  -1   16.90    0.37
   2   2  -1   16.38    0.33
  -2  -2   1   16.45    0.32
  -2  -2   1   16.94    0.35
   1   2  -1    8.55    0.18
   1   2  -1    8.68    0.19
   1   2  -1    8.87    0.21
   1   2  -1    8.52    0.18
  -1  -2   1    8.61    0.19
  -1  -2   1    8.87    0.19
   0   2  -1  618.60   11.89
   0   2  -1  667.34   12.37
   0  -2   1  659.65   12.21
   0  -2   1  662.19   12.65
  -1   2  -1    0.72    0.05
  -1   2  -1    0.72    0.05
   1  -2   1    0.74    0.05
   1  -2   1    0.76    0.04
  -2   2  -1   13.47    0.30
  -2   2  -1   13.44    0.26
  -2   2  -1   13.75    0.29
   2  -2   1   13.89    0.29
   2  -2   1   13.75    0.27
   2  -2   1   13.57    0.27
  -3   2  -1    1.54    0.07
  -3   2  -1    1.43    0.08
  -3   2  -1    1.49    0.07
  -3   2  -1    1.55    0.06
   3  -2   1    1.56    0.04
   3  -2   1    1.46    0.04
  -4   2  -1    3.17    0.13
  -4   2  -1    3.23    0.12
  -4   2  -1    2.96    0.12
  -4   2  -1    3.33    0.11
  -5   2  -1   17.20    0.41
  -5   2  -1   17.43    0.38
  -5   2  -1   17.66    0.38
  -5   2  -1   17.33    0.41
   5  -2   1   16.88    0.38
   5  -2   1   16.60    0.33
   5  -2   1   17.36    0.33
   5  -2   1   17.37    0.38
  -6   2  -1   20.66    0.49
  -6   2  -1   19.86    0.48
   6  -2   1   20.56    0.40
  -7   2  -1    1.34    0.10
  -7   2  -1    1.14    0.10
   7  -2   1    1.27    0.06
  -8   2  -1    1.18    0.10
   8  -2   1    1.01    0.06
   9   1  -1    4.31    0.22
   9   1  -1    4.29    0.22
   9   1  -1    4.77    0.21
  -9  -1   1    4.60    0.22
   8   1  -1    2.80    0.17
   8   1  -1    2.66    0.16
   8   1  -1    2.73    0.15
  -8  -1   1    2.76    0.16
   7   1  -1    8.34    0.26
   7   1  -1    8.32    0.28
   7   1  -1    8.21    0.28
  -7  -1   1    8.62    0.29
   6   1  -1    6.83    0.23
   6   1  -1    6.21    0.21
   6   1  -1    6.48    0.22
  -6  -1   1    6.25    0.23
   5   1  -1    0.23    0.04
   5   1  -1    0.25    0.05
   5   1  -1    0.26    0.05
  -5  -1   1    0.26    0.04
  -5  -1   1    0.20    0.05
   4   1  -1    6.94    0.20
   4   1  -1    7.44    0.17
   4   1  -1    7.34    0.20
   4   1  -1    7.08    0.20
  -4  -1   1    7.08    0.21
  -4  -1   1    7.42    0.18
   3   1  -1    0.07    0.03
   3   1  -1    0.14    0.03
   3   1  -1    0.14    0.02
   3   1  -1    0.11    0.03
  -3  -1   1    0.04    0.02
  -3  -1   1    0.12    0.02
   2   1  -1   42.36    0.83
   2   1  -1   44.39    0.77
   2   1  -1   43.26    0.79
   2   1  -1   43.70    0.80
  -2  -1   1   45.32    0.80
  -2  -1   1   43.58    0.82
   1   1  -1    2.92    0.09
   1   1  -1    3.03    0.08
   1   1  -1    3.06    0.08
  -1  -1   1    3.07    0.09
   0  -1   1    9.89    0.20
  -1   1  -1   86.94    1.57
  -1   1  -1   92.88    1.62
   1  -1   1   88.09    1.59
   1  -1   1   92.72    1.62
  -2   1  -1    5.69    0.13
  -2   1  -1    5.72    0.14
  -2   1  -1    5.76    0.14
  -2   1  -1    5.68    0.14
  -3   1  -1    4.61    0.13
  -3   1  -1    4.64    0.14
  -3   1  -1    4.62    0.12
  -3   1  -1    4.50    0.13
  -4   1  -1    2.26    0.09
  -4   1  -1    2.36    0.10
  -4   1  -1    2.32    0.10
  -4   1  -1    2.25    0.09
  -5   1  -1    3.33    0.13
  -5   1  -1    3.84    0.15
  -5   1  -1    3.67    0.12
  -5   1  -1    3.27    0.13
  -6   1  -1   11.16    0.31
  -6   1  -1   10.72    0.29
   6  -1   1   10.63    0.29
   6  -1   1   10.72    0.22
   6  -1   1   10.36    0.28
  -7   1  -1    0.92    0.10
   7  -1   1    0.93    0.05
   7  -1   1    1.01    0.10
   7  -1   1    1.12    0.09
  -8   1  -1    8.26    0.29
   8  -1   1    8.23    0.21
  -9   1  -1    4.13    0.20
   9  -1   1    4.02    0.14
   8   0  -1    5.58    0.23
   8   0  -1    5.65    0.23
   8   0  -1    5.26    0.21
  -8   0   1    5.15    0.23
   7   0  -1   11.10    0.33
   7   0  -1   11.45    0.33
   7   0  -1   10.95    0.31
  -7   0   1   11.29    0.35
   6   0  -1    2.72    0.12
   6   0  -1    2.72    0.14
   6   0  -1    2.79    0.14
  -6   0   1    2.49    0.14
   5   0  -1   23.23    0.51
   5   0  -1   22.60    0.51
   5   0  -1   23.90    0.50
  -5   0   1   24.48    0.51
  -5   0   1   23.45    0.53
   4   0  -1    7.30    0.20
   4   0  -1    7.59    0.17
   4   0  -1    7.42    0.19
   4   0  -1    7.54    0.21
  -4   0   1    7.47    0.22
  -4   0   1    7.44    0.20
   3   0  -1    1.12    0.04
   3   0  -1    1.01    0.05
   3   0  -1    0.95    0.05
   3   0  -1    1.01    0.06
   3   0  -1    0.91    0.06
  -3   0   1    1.14    0.06
   2   0  -1    1.27    0.06
   2   0  -1    1.36    0.06
  -2   0   1    1.19    0.05
  -2   0   1    1.22    0.06
   1   0  -1   26.88    0.51
  -1   0   1   26.74    0.50
  -1   0   1   27.24    0.50
  -2   0  -1    7.10    0.16
  -2   0  -1    7.24    0.16
  -2   0  -1    7.34    0.16
  -2   0  -1    7.35    0.16
  -3   0  -1   62.86    1.12
  -3   0  -1   63.22    1.15
  -3   0  -1   61.97    1.12
  -3   0  -1   63.71    1.16
  -4   0  -1    2.51    0.09
  -4   0  -1    2.56    0.10
  -4   0  -1    2.62    0.10
  -4   0  -1    2.50    0.09
  -5   0  -1    0.63    0.07
  -5   0  -1    0.64    0.05
  -5   0  -1    0.68    0.05
  -5   0  -1    0.48    0.06
  -6   0  -1    1.08    0.09
  -6   0  -1    1.10    0.07
  -6   0  -1    1.05    0.08
   6   0   1    1.15    0.05
  -7   0  -1    4.33    0.18
   7   0   1    4.23    0.13
   7   0   1    4.20    0.18
   7   0   1    4.25    0.18
  -8   0  -1    6.41    0.25
   8   0   1    6.55    0.24
   8   0   1    6.62    0.25
   8   0   1    6.25    0.18
  -9   0  -1    1.58    0.12
   9   0   1    1.47    0.09
   9   0   1    1.35    0.13
   9   0   1    1.54    0.12
   8  -1  -1    0.04    0.04
   8  -1  -1    0.05    0.04
   8  -1  -1    0.01    0.03
  -8   1   1   -0.06    0.03
   7  -1  -1    0.26    0.05
   7  -1  -1    0.23    0.06
   7  -1  -1    0.25    0.06
  -7   1   1    0.25    0.06
   6  -1  -1    5.58    0.18
   6  -1  -1    5.58    0.20
   6  -1  -1    5.47    0.20
  -6   1   1    5.73    0.20
  -6   1   1    5.55    0.21
   5  -1  -1   30.12    0.62
   5  -1  -1   29.55    0.62
   5  -1  -1   29.95    0.61
  -5   1   1   31.39    0.64
  -5   1   1   30.44    0.66
   4  -1  -1   12.26    0.29
   4  -1  -1   12.10    0.27
   4  -1  -1   12.22    0.29
  -4   1   1   12.10    0.31
  -4   1   1   12.26    0.30
  -4   1   1   12.68    0.26
   3  -1  -1    8.93    0.21
   3  -1  -1    9.11    0.20
   3  -1  -1    8.97    0.20
   3  -1  -1    9.18    0.22
  -3   1   1    9.23    0.19
  -3   1   1    9.04    0.22
  -3   1   1    8.78    0.23
   2  -1  -1   27.71    0.54
   2  -1  -1   28.30    0.52
   2  -1  -1   28.18    0.53
  -2   1   1   28.52    0.55
   1  -1  -1   37.13    0.72
   1  -1  -1   38.91    0.68
   1  -1  -1   38.76    0.69
  -1   1   1   39.30    0.71
  -1   1   1   39.18    0.72
  -2  -1  -1    6.73    0.15
  -2  -1  -1    6.62    0.15
   2   1   1    6.54    0.14
   2   1   1    6.53    0.14
  -3  -1  -1   25.54    0.50
  -3  -1  -1   24.44    0.49
  -3  -1  -1   25.86    0.48
   3   1   1   25.07    0.47
   3   1   1   26.19    0.48
   3   1   1   26.15    0.48
  -4  -1  -1   40.32    0.77
  -4  -1  -1   41.67    0.77
  -4  -1  -1   39.82    0.79
   4   1   1   40.81    0.75
   4   1   1   41.12    0.75
   4   1   1   40.24    0.75
  -5  -1  -1    3.00    0.12
  -5  -1  -1    3.01    0.10
  -5  -1  -1    3.05    0.12
   5   1   1    2.99    0.09
   5   1   1    3.11    0.11
   5   1   1    3.04    0.09
  -6  -1  -1    0.18    0.05
  -6  -1  -1    0.12    0.04
   6   1   1    0.14    0.03
   6   1   1    0.12    0.03
  -7  -1  -1    1.09    0.09
  -7  -1  -1    0.96    0.10
   7   1   1    0.97    0.10
   7   1   1    0.91    0.09
   7   1   1    1.07    0.07
  -8  -1  -1    2.36    0.14
   8   1   1    2.03    0.14
   8   1   1    1.97    0.14
   8   1   1    2.27    0.11
  -9  -1  -1    2.26    0.15
   9   1   1    2.32    0.12
   9   1   1    2.18    0.15
   9   1   1    2.57    0.16
   8  -2  -1    0.00    0.03
  -8   2   1   -0.03    0.02
   7  -2  -1    1.43    0.10
  -7   2   1    1.65    0.12
  -7   2   1    1.85    0.13
   6  -2  -1    5.03    0.17
   6  -2  -1    5.23    0.19
   6  -2  -1    5.14    0.19
  -6   2   1    5.12    0.21
  -6   2   1    5.37    0.20
   5  -2  -1    1.59    0.09
   5  -2  -1    1.64    0.09
   5  -2  -1    1.64    0.08
  -5   2   1    1.68    0.11
  -5   2   1    1.71    0.10
   4  -2  -1   10.80    0.26
   4  -2  -1   11.04    0.26
   4  -2  -1   10.36    0.25
  -4   2   1   10.62    0.28
   3  -2  -1    7.30    0.18
   3  -2  -1    7.55    0.18
   3  -2  -1    7.27    0.18
   3  -2  -1    7.56    0.18
  -3   2   1    7.24    0.20
  -3   2   1    7.75    0.17
  -3   2   1    7.40    0.20
   2  -2  -1   36.72    0.70
   2  -2  -1   37.11    0.67
   2  -2  -1   37.54    0.67
  -2   2   1   36.32    0.72
  -2   2   1   35.98    0.71
  -2   2   1   38.36    0.67
   1  -2  -1  145.20    2.69
   1  -2  -1  150.79    2.90
   1  -2  -1  149.58    2.61
  -1   2   1  144.33    2.69
  -1   2   1  146.92    2.64
   0  -2  -1    0.08    0.02
   0  -2  -1    0.10    0.03
   0   2   1    0.07    0.02
   0   2   1    0.11    0.02
  -1  -2  -1    0.91    0.04
  -1  -2  -1    0.83    0.04
   1   2   1    0.80    0.05
  -2  -2  -1   41.35    0.75
  -2  -2  -1   42.07    0.77
   2   2   1   41.91    0.75
   2   2   1   42.05    0.79
  -3  -2  -1   16.40    0.33
  -3  -2  -1   15.79    0.34
   3   2   1   16.32    0.34
   3   2   1   16.16    0.32
  -4  -2  -1   35.82    0.70
  -4  -2  -1   35.18    0.71
  -4  -2  -1   37.34    0.67
   4   2   1   35.39    0.70
   4   2   1   35.99    0.68
   4   2   1   36.73    0.70
  -5  -2  -1    2.40    0.11
  -5  -2  -1    2.52    0.11
   5   2   1    2.63    0.10
   5   2   1    2.57    0.10
  -6  -2  -1   13.59    0.35
  -6  -2  -1   13.70    0.35
   6   2   1   13.73    0.32
   6   2   1   13.61    0.32
  -7  -2  -1   14.26    0.39
  -7  -2  -1   14.92    0.39
  -8  -2  -1    0.03    0.03
   8   2   1    0.05    0.05
   8   2   1    0.13    0.04
   8   2   1   -0.01    0.04
  -9  -2  -1    0.29    0.06
   9   2   1    0.39    0.08
   9   2   1    0.28    0.06
   9   2   1    0.42    0.08
   8  -3  -1    0.04    0.04
   8  -3  -1    0.04    0.03
  -8   3   1    0.11    0.04
   7  -3  -1    1.37    0.09
  -7   3   1    1.36    0.11
  -7   3   1    1.37    0.11
   6  -3  -1    5.44    0.18
  -6   3   1    5.42    0.21
  -6   3   1    5.08    0.21
   5  -3  -1    0.41    0.05
  -5   3   1    0.38    0.07
  -5   3   1    0.40    0.06
   4  -3  -1    4.28    0.14
   4  -3  -1    4.20    0.14
   4  -3  -1    4.20    0.14
  -4   3   1    4.21    0.16
  -4   3   1    3.83    0.15
   3  -3  -1    6.82    0.18
   3  -3  -1    6.43    0.16
   3  -3  -1    6.53    0.16
  -3   3   1    6.10    0.19
  -3   3   1    6.47    0.20
  -3   3   1    6.63    0.16
   2  -3  -1    0.23    0.03
   2  -3  -1    0.23    0.04
   2  -3  -1    0.16    0.03
   2  -3  -1    0.26    0.03
  -2   3   1    0.23    0.03
  -2   3   1    0.19    0.04
   1  -3  -1    0.01    0.02
   1  -3  -1   -0.02    0.01
   1  -3  -1   -0.04    0.02
  -1   3   1   -0.02    0.02
  -1   3   1   -0.02    0.01
   0  -3  -1    0.15    0.03
   0  -3  -1    0.10    0.02
   0   3   1    0.11    0.02
   0   3   1    0.14    0.03
  -1  -3  -1   18.92    0.35
  -1  -3  -1   18.69    0.40
  -1  -3  -1   18.42    0.37
   1   3   1   19.05    0.40
   1   3   1   19.47    0.36
   1   3   1   18.45    0.36
  -2  -3  -1   72.92    1.26
  -2  -3  -1   72.71    1.30
   2   3   1   71.96    1.35
   2   3   1   69.26    1.27
  -3  -3  -1    6.80    0.18
  -3  -3  -1    6.91    0.17
   3   3   1    6.84    0.17
   3   3   1    6.83    0.19
  -4  -3  -1   16.04    0.35
  -4  -3  -1   16.06    0.36
   4   3   1   15.85    0.34
   4   3   1   16.00    0.36
  -5  -3  -1   16.00    0.38
  -5  -3  -1   16.25    0.38
   5   3   1   15.90    0.37
   5   3   1   16.29    0.35
  -6  -3  -1    0.20    0.05
  -6  -3  -1    0.21    0.05
   6   3   1    0.27    0.05
   6   3   1    0.27    0.05
  -7  -3  -1    2.23    0.13
  -7  -3  -1    2.51    0.14
   7   3   1    2.43    0.13
  -8  -3  -1    0.02    0.03
   8   3   1   -0.02    0.04
   8   3   1    0.06    0.04
   8   3   1    0.04    0.04
  -9  -3  -1    0.50    0.08
   9   3   1    0.24    0.06
   9   3   1    0.21    0.06
   9   3   1    0.22    0.06
   7  -4  -1    0.17    0.05
   7  -4  -1    0.17    0.06
  -7   4   1    0.18    0.06
   6  -4  -1    0.89    0.11
   6  -4  -1    0.91    0.09
  -6   4   1    0.87    0.10
   5  -4  -1    5.19    0.21
   5  -4  -1    5.04    0.18
  -5   4   1    4.85    0.20
   4  -4  -1    8.55    0.24
   4  -4  -1    8.32    0.26
  -4   4   1    8.45    0.26
   3  -4  -1    8.52    0.25
   3  -4  -1    8.58    0.24
  -3   4   1    9.33    0.22
  -3   4   1    8.58    0.25
   2  -4  -1    7.89    0.22
   2  -4  -1    8.59    0.18
   2  -4  -1    8.12    0.22
  -2   4   1    8.25    0.20
  -2   4   1    8.07    0.23
   1  -4  -1   26.80    0.57
   1  -4  -1   27.77    0.56
  -1   4   1   26.95    0.53
  -1   4   1   27.71    0.56
   0  -4  -1   11.23    0.28
   0  -4  -1   10.93    0.26
   0   4   1   11.28    0.26
   0   4   1   11.48    0.25
  -1  -4  -1    5.91    0.18
  -1  -4  -1    5.83    0.16
  -1  -4  -1    6.11    0.13
   1   4   1    6.13    0.18
   1   4   1    6.23    0.15
   1   4   1    6.13    0.16
  -2  -4  -1   35.41    0.64
  -2  -4  -1   34.33    0.68
  -2  -4  -1   34.62    0.71
   2   4   1   34.64    0.71
   2   4   1   35.51    0.64
   2   4   1   34.43    0.66
  -3  -4  -1   45.21    0.84
  -3  -4  -1   45.88    0.87
   3   4   1   45.49    0.91
   3   4   1   44.84    0.84
  -4  -4  -1    0.08    0.03
  -4  -4  -1    0.07    0.03
   4   4   1    0.13    0.04
   4   4   1    0.11    0.03
  -5  -4  -1   70.96    1.35
  -5  -4  -1   70.58    1.31
   5   4   1   70.57    1.38
   5   4   1   70.20    1.29
  -6  -4  -1   19.14    0.47
  -6  -4  -1   19.30    0.45
   6   4   1   19.02    0.46
   6   4   1   18.78    0.42
  -7  -4  -1    1.48    0.11
  -7  -4  -1    1.36    0.11
   7   4   1    1.45    0.11
  -8  -4  -1    6.76    0.26
   8   4   1    6.75    0.26
   8   4   1    6.87    0.25
   8   4   1    6.36    0.25
  -9  -4  -1    2.37    0.15
   9   4   1    2.62    0.17
   9   4   1    2.60    0.16
   9   4   1    2.33    0.16
   7  -5  -1    0.64    0.08
   7  -5  -1    0.67    0.11
  -7   5   1    0.50    0.08
   6  -5  -1    0.20    0.05
   6  -5  -1    0.18    0.06
  -6   5   1    0.29    0.07
   5  -5  -1    0.74    0.10
   5  -5  -1    0.72    0.08
  -5   5   1    0.62    0.09
   4  -5  -1    7.78    0.26
   4  -5  -1    7.92    0.24
  -4   5   1    7.97    0.26
   3  -5  -1   25.11    0.57
   3  -5  -1   24.89    0.56
  -3   5   1   26.37    0.53
  -3   5   1   25.23    0.58
   2  -5  -1    0.41    0.06
   2  -5  -1    0.34    0.06
  -2   5   1    0.44    0.05
  -2   5   1    0.30    0.05
   1  -5  -1    3.08    0.13
   1  -5  -1    3.14    0.13
  -1   5   1    3.16    0.11
  -1   5   1    2.81    0.12
   0  -5  -1   48.05    0.96
   0  -5  -1   48.33    0.92
   0   5   1   47.61    0.92
   0   5   1   47.49    0.89
  -1  -5  -1    4.67    0.15
  -1  -5  -1    4.96    0.11
   1   5   1    4.39    0.14
   1   5   1    4.73    0.16
   1   5   1    4.81    0.13
  -2  -5  -1    0.05    0.02
  -2  -5  -1    0.01    0.03
  -2  -5  -1    0.02    0.03
   2   5   1    0.03    0.03
   2   5   1    0.06    0.02
   2   5   1    0.05    0.03
  -3  -5  -1    4.84    0.16
  -3  -5  -1    4.91    0.14
   3   5   1    4.90    0.16
   3   5   1    4.97    0.18
  -4  -5  -1    8.06    0.23
  -4  -5  -1    8.02    0.22
   4   5   1    7.97    0.22
   4   5   1    8.00    0.25
  -5  -5  -1   16.22    0.40
  -5  -5  -1   16.04    0.38
   5   5   1   16.53    0.38
   5   5   1   16.02    0.42
  -6  -5  -1    0.02    0.03
  -6  -5  -1    0.02    0.03
   6   5   1    0.04    0.04
   6   5   1    0.02    0.03
  -7  -5  -1    4.84    0.21
  -7  -5  -1    4.46    0.20
   7   5   1    4.77    0.17
  -8  -5  -1   10.11    0.33
   8   5   1    8.72    0.31
   8   5   1    9.66    0.32
   8   5   1    9.68    0.33
  -9  -5  -1    0.10    0.04
   9   5   1    0.08    0.05
   9   5   1    0.11    0.05
   9   5   1    0.15    0.06
   6  -6  -1    0.80    0.11
   6  -6  -1    0.89    0.10
  -6   6   1    0.90    0.11
   5  -6  -1    6.36    0.24
   5  -6  -1    6.71    0.26
  -5   6   1    6.48    0.26
   4  -6  -1    1.97    0.13
   4  -6  -1    2.17    0.13
  -4   6   1    2.16    0.14
   3  -6  -1    2.93    0.15
   3  -6  -1    2.87    0.15
  -3   6   1    2.98    0.13
  -3   6   1    2.96    0.15
   2  -6  -1    0.78    0.09
   2  -6  -1    0.67    0.08
  -2   6   1    0.71    0.07
  -2   6   1    0.83    0.09
   1  -6  -1    1.05    0.08
   1  -6  -1    0.94    0.10
  -1   6   1    1.17    0.08
  -1   6   1    1.12    0.07
   0  -6  -1   44.60    0.89
   0  -6  -1   45.29    0.94
   0   6   1   45.79    0.89
   0   6   1   45.09    0.87
  -1  -6  -1    3.41    0.16
  -1  -6  -1    3.49    0.14
   1   6   1    3.35    0.13
   1   6   1    3.51    0.12
  -2  -6  -1    5.41    0.18
  -2  -6  -1    5.28    0.20
  -2  -6  -1    5.45    0.14
   2   6   1    5.25    0.15
   2   6   1    5.56    0.20
   2   6   1    5.39    0.17
  -3  -6  -1   28.50    0.55
  -3  -6  -1   27.25    0.60
   3   6   1   28.38    0.64
   3   6   1   27.99    0.58
  -4  -6  -1    1.42    0.08
  -4  -6  -1    1.60    0.10
   4   6   1    1.64    0.10
   4   6   1    1.42    0.11
  -5  -6  -1    3.84    0.15
  -5  -6  -1    3.72    0.16
   5   6   1    4.08    0.19
   5   6   1    3.92    0.15
  -6  -6  -1    2.24    0.13
  -6  -6  -1    2.48    0.13
   6   6   1    2.37    0.15
   6   6   1    2.38    0.12
  -7  -6  -1    0.51    0.08
  -7  -6  -1    0.43    0.08
   7   6   1    0.53    0.07
   7   6   1    0.43    0.07
  -8  -6  -1   11.67    0.37
   8   6   1   11.29    0.36
   8   6   1   11.39    0.36
   8   6   1   11.27    0.38
  -9  -6  -1    0.26    0.06
   9   6   1    0.24    0.06
   9   6   1    0.12    0.05
   9   6   1    0.17    0.06
   5  -7  -1    3.93    0.19
   5  -7  -1    4.16    0.21
  -5   7   1    4.11    0.21
   4  -7  -1    3.46    0.18
   4  -7  -1    3.45    0.18
  -4   7   1    3.88    0.19
   3  -7  -1    1.83    0.13
   3  -7  -1    1.86    0.13
  -3   7   1    1.66    0.12
   2  -7  -1   10.09    0.32
   2  -7  -1   10.40    0.31
  -2   7   1   10.12    0.31
  -2   7   1   10.37    0.29
   1  -7  -1    3.95    0.18
   1  -7  -1    3.67    0.16
  -1   7   1    3.62    0.16
  -1   7   1    3.90    0.15
   0  -7  -1    3.76    0.18
   0  -7  -1    3.63    0.16
   0   7   1    3.46    0.14
   0   7   1    3.54    0.14
  -1  -7  -1    1.58    0.10
  -1  -7  -1    1.70    0.12
   1   7   1    1.55    0.08
   1   7   1    1.49    0.09
  -2  -7  -1    5.73    0.22
  -2  -7  -1    4.93    0.19
   2   7   1    5.15    0.18
   2   7   1    5.26    0.16
  -3  -7  -1    8.84    0.27
   3   7   1    9.16    0.26
  -4  -7  -1    6.41    0.19
  -4  -7  -1    6.36    0.22
   4   7   1    6.25    0.21
   4   7   1    6.75    0.25
  -5  -7  -1    0.49    0.08
  -5  -7  -1    0.63    0.07
   5   7   1    0.77    0.11
   5   7   1    0.83    0.09
  -6  -7  -1    0.66    0.08
  -6  -7  -1    0.69    0.10
   6   7   1    0.52    0.07
  -7  -7  -1    1.17    0.12
   7   7   1    1.34    0.10
   7   7   1    1.00    0.11
   7   7   1    1.18    0.14
   7   7   1    1.25    0.10
  -8  -7  -1    0.60    0.09
   8   7   1    0.63    0.11
   8   7   1    0.48    0.08
   8   7   1    0.56    0.09
  -9  -7  -1    0.15    0.04
   9   7   1    0.09    0.06
   9   7   1    0.05    0.04
   9   7   1    0.03    0.04
   5  -8  -1    1.33    0.14
   5  -8  -1    1.33    0.14
  -5   8   1    1.16    0.14
   4  -8  -1    0.79    0.11
   4  -8  -1    0.80    0.11
  -4   8   1    0.82    0.12
   3  -8  -1    0.49    0.09
   3  -8  -1    0.35    0.08
  -3   8   1    0.39    0.08
   2  -8  -1   13.42    0.39
   2  -8  -1   13.12    0.41
  -2   8   1   13.26    0.38
  -2   8   1   13.46    0.36
   1  -8  -1    0.80    0.10
   1  -8  -1    0.73    0.11
  -1   8   1    0.80    0.09
  -1   8   1    0.88    0.09
   0  -8  -1    0.00    0.04
   0  -8  -1   -0.03    0.04
   0   8   1    0.02    0.03
   0   8   1    0.00    0.03
  -1  -8  -1   19.22    0.48
  -1  -8  -1   20.18    0.53
   1   8   1   19.16    0.46
   1   8   1   20.05    0.46
  -2  -8  -1    1.34    0.11
   2   8   1    1.43    0.10
  -3  -8  -1   10.54    0.31
   3   8   1   10.23    0.30
  -4  -8  -1   -0.01    0.03
   4   8   1    0.00    0.03
  -5  -8  -1    8.04    0.28
   5   8   1    8.52    0.25
   5   8   1    8.64    0.27
   5   8   1    8.63    0.25
   5   8   1    8.18    0.32
  -6  -8  -1   13.30    0.41
   6   8   1   13.61    0.44
   6   8   1   14.09    0.39
   6   8   1   14.60    0.38
   6   8   1   14.55    0.38
  -7  -8  -1    0.64    0.10
   7   8   1    0.41    0.08
   7   8   1    0.59    0.11
   7   8   1    0.46    0.08
   7   8   1    0.51    0.08
  -8  -8  -1   -0.01    0.03
   8   8   1    0.03    0.04
   8   8   1    0.04    0.04
   8   8   1    0.09    0.05
   4  -9  -1    0.34    0.08
   4  -9  -1    0.39    0.08
  -4   9   1    0.66    0.10
   3  -9  -1    0.04    0.05
   3  -9  -1    0.01    0.05
  -3   9   1    0.14    0.06
   2  -9  -1    4.56    0.22
   2  -9  -1    4.63    0.23
  -2   9   1    4.40    0.19
  -2   9   1    4.81    0.22
   1  -9  -1    0.09    0.06
   1  -9  -1    0.10    0.05
  -1   9   1    0.20    0.06
  -1   9   1    0.13    0.05
   0  -9  -1    0.11    0.06
   0  -9  -1    0.15    0.06
   0   9   1    0.15    0.05
   0   9   1    0.12    0.05
  -1  -9  -1   16.69    0.45
  -1  -9  -1   17.88    0.51
   1   9   1   16.16    0.43
  -2  -9  -1   -0.02    0.04
   2   9   1    0.03    0.03
  -3  -9  -1    0.61    0.09
   3   9   1    0.60    0.08
  -4  -9  -1    6.39    0.25
   4   9   1    6.38    0.24
  -5  -9  -1    0.42    0.08
   5   9   1    0.28    0.07
  -6  -9  -1    3.52    0.19
   6   9   1    3.12    0.17
  -7  -9  -1    0.03    0.03
   7   9   1    0.04    0.04
  -8  -9  -1    0.11    0.03
   8   9   1   -0.02    0.03
   8   9   1   -0.01    0.03
   8   9   1    0.10    0.04
   3 -10  -1    0.23    0.07
   3 -10  -1    0.32    0.08
  -3  10   1    0.32    0.07
   2 -10  -1    1.25    0.14
   2 -10  -1    1.29    0.15
  -2  10   1    1.22    0.13
   1 -10  -1    0.40    0.09
   1 -10  -1    0.31    0.08
  -1  10   1    0.34    0.07
  -1  10   1    0.31    0.07
   0 -10  -1    0.85    0.11
   0 -10  -1    0.96    0.13
   0  10   1    1.26    0.12
   0  10   1    1.06    0.11
  -1 -10  -1    9.39    0.32
   1  10   1    9.49    0.31
  -2 -10  -1   -0.02    0.05
   2  10   1    0.04    0.04
  -3 -10  -1    2.04    0.15
   3  10   1    2.10    0.14
  -4 -10  -1    2.60    0.17
   4  10   1    2.69    0.16
  -5 -10  -1    0.43    0.08
   5  10   1    0.39    0.07
  -6 -10  -1    0.22    0.06
   6  10   1    0.16    0.06
  -7 -10  -1    0.40    0.08
   7  10   1    0.30    0.06
   1 -11  -1    0.89    0.12
   1 -11  -1    0.83    0.12
  -1  11   1    0.81    0.10
  -1  11   1    0.97    0.12
   0 -11  -1    0.81    0.11
   0  11   1    0.86    0.11
  -1 -11  -1    1.57    0.16
   1  11   1    1.53    0.12
  -2 -11  -1    0.76    0.11
   2  11   1    0.85    0.11
  -3 -11  -1    1.11    0.13
   3  11   1    1.20    0.13
  -4 -11  -1    1.35    0.15
   4  11   1    1.31    0.14
  -5 -11  -1    0.73    0.11
   5  11   1    0.65    0.10
  -6 -11  -1    0.01    0.03
   6  11   1    0.04    0.04
  -2 -12  -1    1.97    0.15
   2  12   1    2.01    0.14
  -3 -12  -1    1.13    0.14
   3  12   1    1.26    0.14
  -4 -12  -1    0.13    0.06
   4  12   1    0.20    0.06
   2  11  -2    0.27    0.07
  -2 -11   2    0.17    0.06
   1  11  -2    0.30    0.07
  -1 -11   2    0.36    0.08
   5  10  -2    1.19    0.13
  -5 -10   2    1.25    0.14
   4  10  -2    0.50    0.09
  -4 -10   2    0.47    0.09
   3  10  -2    1.49    0.15
  -3 -10   2    1.40    0.15
   2  10  -2    0.73    0.11
  -2 -10   2    0.88    0.12
   1  10  -2    1.15    0.13
  -1 -10   2    1.36    0.14
   0  10  -2    0.06    0.04
   0 -10   2    0.05    0.05
  -1  10  -2    0.12    0.05
   1 -10   2    0.02    0.05
   1 -10   2    0.02    0.02
   1 -10   2    0.11    0.06
  -2  10  -2    0.14    0.05
   2 -10   2    0.10    0.05
   2 -10   2    0.04    0.04
   2 -10   2    0.07    0.03
  -6  -9   2    1.02    0.13
   5   9  -2    1.04    0.12
  -5  -9   2    0.82    0.12
   4   9  -2    0.01    0.04
  -4  -9   2    0.01    0.04
   3   9  -2    0.05    0.04
  -3  -9   2    0.02    0.04
   2   9  -2    3.09    0.17
  -2  -9   2    3.28    0.18
   1   9  -2    2.79    0.16
  -1  -9   2    2.55    0.16
   0   9  -2    0.11    0.05
   0  -9   2    0.11    0.06
   0  -9   2    0.05    0.04
   0  -9   2    0.04    0.05
  -1   9  -2    1.77    0.14
   1  -9   2    1.85    0.13
   1  -9   2    2.02    0.14
   1  -9   2    2.12    0.16
  -2   9  -2    1.12    0.13
  -2   9  -2    1.24    0.13
   2  -9   2    0.93    0.12
   2  -9   2    0.84    0.10
  -3   9  -2    0.21    0.06
  -3   9  -2    0.26    0.07
   3  -9   2    0.33    0.08
   3  -9   2    0.16    0.06
   7   8  -2    1.70    0.12
   7   8  -2    1.90    0.13
  -7  -8   2    1.67    0.14
  -6  -8   2    3.63    0.20
   5   8  -2    0.10    0.05
  -5  -8   2    0.16    0.06
   4   8  -2    0.06    0.05
  -4  -8   2    0.03    0.04
   3   8  -2    1.65    0.12
  -3  -8   2    1.80    0.13
   2   8  -2    1.70    0.12
  -2  -8   2    1.56    0.12
   1   8  -2    3.69    0.17
  -1  -8   2    3.39    0.17
  -1  -8   2    3.62    0.16
   0   8  -2    0.22    0.06
   0  -8   2    0.21    0.06
   0  -8   2    0.20    0.05
   0  -8   2    0.27    0.07
  -1   8  -2    3.54    0.18
  -1   8  -2    3.66    0.18
   1  -8   2    3.85    0.18
   1  -8   2    3.64    0.18
   1  -8   2    3.69    0.21
  -2   8  -2    0.02    0.04
  -2   8  -2    0.06    0.05
   2  -8   2    0.05    0.05
   2  -8   2   -0.01    0.04
  -3   8  -2    0.07    0.05
  -3   8  -2    0.04    0.04
   3  -8   2    0.05    0.05
   3  -8   2    0.02    0.04
  -4   8  -2    0.42    0.09
  -4   8  -2    0.35    0.07
   4  -8   2    0.34    0.08
   7   7  -2    4.98    0.23
   7   7  -2    5.96    0.29
   7   7  -2    5.17    0.23
  -7  -7   2    5.15    0.25
   6   7  -2    3.75    0.18
   6   7  -2    4.07    0.19
   6   7  -2    4.20    0.24
  -6  -7   2    3.91    0.21
   5   7  -2    4.73    0.19
   5   7  -2    4.60    0.19
   5   7  -2    4.75    0.19
  -5  -7   2    4.53    0.21
   4   7  -2   25.81    0.58
  -4  -7   2   25.23    0.61
   3   7  -2    0.62    0.08
  -3  -7   2    0.57    0.08
   2   7  -2    4.99    0.19
  -2  -7   2    5.30    0.20
   1   7  -2    2.01    0.12
  -1  -7   2    2.07    0.14
  -1  -7   2    1.97    0.12
  -1  -7   2    2.09    0.11
   0   7  -2    0.56    0.07
   0  -7   2    0.64    0.10
   0  -7   2    0.74    0.09
   0  -7   2    0.73    0.08
  -1   7  -2    2.50    0.13
  -1   7  -2    2.42    0.13
   1  -7   2    2.55    0.13
   1  -7   2    2.48    0.16
  -2   7  -2   11.45    0.34
  -2   7  -2   12.03    0.35
   2  -7   2   11.72    0.37
   2  -7   2   11.72    0.33
  -3   7  -2    0.81    0.10
  -3   7  -2    0.70    0.09
   3  -7   2    0.77    0.10
   3  -7   2    0.68    0.10
  -4   7  -2    1.57    0.13
  -4   7  -2    1.54    0.12
   4  -7   2    1.27    0.12
   4  -7   2    1.40    0.12
  -5   7  -2    2.99    0.18
   5  -7   2    2.83    0.17
   8   6  -2    0.92    0.12
   8   6  -2    1.08    0.14
   8   6  -2    1.05    0.13
  -8  -6   2    0.97    0.12
   7   6  -2   -0.02    0.04
   7   6  -2   -0.03    0.03
   7   6  -2   -0.01    0.04
  -7  -6   2    0.09    0.05
   6   6  -2    0.02    0.04
   6   6  -2    0.09    0.06
   6   6  -2    0.01    0.04
  -6  -6   2    0.04    0.04
   5   6  -2    0.18    0.05
   5   6  -2    0.15    0.06
   5   6  -2    0.16    0.05
   5   6  -2    0.10    0.04
  -5  -6   2    0.13    0.05
   4   6  -2    3.71    0.16
   4   6  -2    3.73    0.20
   4   6  -2    3.71    0.15
   4   6  -2    3.51    0.15
  -4  -6   2    3.86    0.18
   3   6  -2   11.58    0.29
   3   6  -2   11.03    0.30
   3   6  -2   11.61    0.29
  -3  -6   2   11.72    0.32
   2   6  -2    0.00    0.03
  -2  -6   2    0.03    0.02
  -2  -6   2    0.06    0.04
   1   6  -2    6.61    0.21
  -1  -6   2    6.95    0.22
  -1  -6   2    7.10    0.21
  -1  -6   2    7.38    0.26
   0   6  -2    6.26    0.21
   0  -6   2    6.93    0.25
   0  -6   2    6.65    0.21
   0  -6   2    6.49    0.21
  -1   6  -2    0.00    0.03
  -1   6  -2    0.06    0.04
   1  -6   2    0.02    0.04
   1  -6   2    0.05    0.04
  -2   6  -2    1.00    0.10
  -2   6  -2    0.95    0.10
   2  -6   2    1.19    0.09
   2  -6   2    1.16    0.10
  -3   6  -2    1.12    0.10
  -3   6  -2    1.20    0.10
   3  -6   2    1.18    0.10
   3  -6   2    1.25    0.11
  -4   6  -2    0.35    0.07
  -4   6  -2    0.26    0.06
   4  -6   2    0.32    0.06
   4  -6   2    0.38    0.08
  -5   6  -2    3.15    0.18
  -5   6  -2    3.47    0.17
   5  -6   2    3.24    0.17
   5  -6   2    3.59    0.17
  -6   6  -2    0.04    0.03
   6  -6   2   -0.02    0.03
   8   5  -2    1.45    0.16
   8   5  -2    1.49    0.13
   8   5  -2    1.64    0.13
  -8  -5   2    1.27    0.14
   7   5  -2   -0.01    0.05
   7   5  -2    0.05    0.04
   7   5  -2    0.05    0.04
  -7  -5   2   -0.01    0.04
   6   5  -2    2.01    0.13
   6   5  -2    1.99    0.15
   6   5  -2    2.04    0.13
  -6  -5   2    1.73    0.14
   5   5  -2    7.03    0.27
   5   5  -2    6.53    0.23
   5   5  -2    6.74    0.21
   5   5  -2    6.75    0.23
  -5  -5   2    6.36    0.24
   4   5  -2    0.09    0.04
   4   5  -2    0.10    0.04
   4   5  -2    0.12    0.04
   4   5  -2    0.10    0.06
  -4  -5   2    0.10    0.05
   3   5  -2    0.06    0.03
   3   5  -2    0.04    0.04
   3   5  -2    0.00    0.02
   3   5  -2   -0.01    0.02
  -3  -5   2   -0.03    0.02
   2   5  -2    3.27    0.13
   2   5  -2    3.59    0.12
   2   5  -2    3.61    0.16
   2   5  -2    3.61    0.12
  -2  -5   2    3.55    0.18
  -2  -5   2    3.70    0.12
  -2  -5   2    3.40    0.14
   1   5  -2    6.54    0.20
   1   5  -2    6.86    0.16
  -1  -5   2    6.76    0.19
  -1  -5   2    6.79    0.20
  -1  -5   2    7.12    0.24
   0   5  -2    5.70    0.18
   0  -5   2    5.57    0.21
   0  -5   2    5.67    0.18
   0  -5   2    5.62    0.18
  -1   5  -2    0.44    0.06
  -1   5  -2    0.47    0.06
   1  -5   2    0.35    0.06
   1  -5   2    0.47    0.06
  -2   5  -2    2.10    0.11
  -2   5  -2    2.20    0.12
   2  -5   2    1.94    0.10
   2  -5   2    2.15    0.12
  -3   5  -2    8.86    0.28
  -3   5  -2    8.92    0.27
   3  -5   2    8.97    0.25
   3  -5   2    8.91    0.27
  -4   5  -2    2.29    0.12
  -4   5  -2    2.28    0.14
   4  -5   2    2.37    0.12
   4  -5   2    2.37    0.13
  -5   5  -2    1.02    0.11
  -5   5  -2    1.37    0.10
   5  -5   2    1.33    0.10
   5  -5   2    1.10    0.09
  -6   5  -2    1.73    0.13
   6  -5   2    1.69    0.13
   6  -5   2    1.85    0.11
  -7   5  -2    0.73    0.10
   7  -5   2    0.94    0.08
   8   4  -2    0.05    0.05
   8   4  -2    0.00    0.04
   8   4  -2    0.04    0.04
  -8  -4   2    0.08    0.04
   7   4  -2    0.30    0.07
   7   4  -2    0.29    0.07
   7   4  -2    0.17    0.06
  -7  -4   2    0.15    0.05
   6   4  -2    0.30    0.06
   6   4  -2    0.28    0.06
   6   4  -2    0.36    0.08
  -6  -4   2    0.29    0.07
   5   4  -2    1.46    0.10
   5   4  -2    1.68    0.13
   5   4  -2    1.39    0.10
  -5  -4   2    1.64    0.11
   4   4  -2    2.07    0.13
   4   4  -2    2.17    0.11
   4   4  -2    2.29    0.10
   4   4  -2    2.05    0.11
  -4  -4   2    2.14    0.12
   3   4  -2    0.63    0.06
   3   4  -2    0.53    0.07
   3   4  -2    0.52    0.06
   3   4  -2    0.60    0.06
  -3  -4   2    0.67    0.07
  -3  -4   2    0.53    0.04
   2   4  -2   18.11    0.39
   2   4  -2   17.90    0.38
   2   4  -2   18.12    0.38
  -2  -4   2   17.98    0.44
  -2  -4   2   18.05    0.38
  -2  -4   2   17.43    0.40
   1   4  -2    0.51    0.04
   1   4  -2    0.51    0.06
   1   4  -2    0.43    0.04
   1   4  -2    0.48    0.05
  -1  -4   2    0.55    0.05
  -1  -4   2    0.58    0.06
  -1  -4   2    0.49    0.07
   0   4  -2    0.63    0.03
   0   4  -2    0.58    0.06
   0  -4   2    0.59    0.06
   0  -4   2    0.54    0.05
   0  -4   2    0.47    0.06
  -1   4  -2    0.16    0.04
  -1   4  -2    0.14    0.04
   1  -4   2    0.12    0.04
   1  -4   2    0.11    0.03
  -2   4  -2    6.85    0.21
  -2   4  -2    7.13    0.21
   2  -4   2    6.96    0.19
   2  -4   2    6.83    0.21
  -3   4  -2   25.32    0.54
  -3   4  -2   24.62    0.56
   3  -4   2   25.33    0.53
   3  -4   2   24.55    0.54
  -4   4  -2    4.29    0.16
  -4   4  -2    4.07    0.17
   4  -4   2    4.19    0.15
   4  -4   2    4.30    0.16
  -5   4  -2    0.38    0.07
  -5   4  -2    0.51    0.07
   5  -4   2    0.40    0.06
   5  -4   2    0.42    0.05
  -6   4  -2    7.07    0.26
   6  -4   2    7.46    0.25
   6  -4   2    7.52    0.21
  -7   4  -2    0.66    0.09
   7  -4   2    0.80    0.07
   8   3  -2    0.02    0.04
   8   3  -2   -0.03    0.04
   8   3  -2    0.00    0.04
  -8  -3   2    0.04    0.04
   7   3  -2    7.54    0.28
   7   3  -2    7.32    0.27
   7   3  -2    8.20    0.29
  -7  -3   2    7.92    0.29
   6   3  -2    0.42    0.07
   6   3  -2    0.34    0.07
   6   3  -2    0.32    0.07
  -6  -3   2    0.36    0.07
   5   3  -2    8.15    0.25
   5   3  -2    8.35    0.28
   5   3  -2    8.25    0.25
  -5  -3   2    8.09    0.26
   4   3  -2    0.68    0.07
   4   3  -2    0.64    0.08
   4   3  -2    0.62    0.07
   4   3  -2    0.69    0.05
  -4  -3   2    0.59    0.07
   3   3  -2    0.04    0.02
   3   3  -2    0.01    0.02
   3   3  -2    0.02    0.02
   3   3  -2    0.01    0.03
  -3  -3   2    0.03    0.03
  -3  -3   2    0.00    0.01
   2   3  -2   43.72    0.83
   2   3  -2   44.00    0.82
   2   3  -2   43.33    0.90
   2   3  -2   45.81    0.83
  -2  -3   2   46.00    0.90
  -2  -3   2   44.63    0.84
  -2  -3   2   44.50    0.86
   1   3  -2   10.91    0.25
   1   3  -2   11.09    0.24
   1   3  -2   10.86    0.24
  -1  -3   2   11.30    0.25
  -1  -3   2   11.26    0.29
  -1  -3   2   11.06    0.26
   0   3  -2    1.63    0.08
   0   3  -2    1.80    0.06
   0  -3   2    1.73    0.09
   0  -3   2    1.65    0.07
   0  -3   2    1.71    0.08
  -1   3  -2   25.03    0.51
  -1   3  -2   24.70    0.45
  -1   3  -2   24.50    0.50
   1  -3   2   25.68    0.49
   1  -3   2   23.52    0.52
  -2   3  -2   12.95    0.31
  -2   3  -2   13.34    0.31
  -2   3  -2   13.93    0.25
   2  -3   2   12.90    0.29
   2  -3   2   12.72    0.31
  -3   3  -2    0.38    0.05
  -3   3  -2    0.32    0.05
   3  -3   2    0.34    0.04
   3  -3   2    0.32    0.04
  -4   3  -2    0.40    0.06
  -4   3  -2    0.41    0.06
   4  -3   2    0.47    0.05
   4  -3   2    0.43    0.05
  -5   3  -2    1.28    0.10
  -5   3  -2    1.29    0.09
   5  -3   2    1.18    0.06
   5  -3   2    1.23    0.09
  -6   3  -2   11.94    0.35
  -6   3  -2   12.61    0.35
   6  -3   2   12.04    0.27
   6  -3   2   12.31    0.34
  -7   3  -2    1.27    0.11
   7  -3   2    1.13    0.06
   7  -3   2    1.20    0.12
   8  -3   2    1.22    0.06
   8   2  -2    1.99    0.14
   8   2  -2    1.74    0.14
   8   2  -2    1.94    0.15
  -8  -2   2    1.69    0.13
   7   2  -2   11.26    0.35
   7   2  -2   10.61    0.34
   7   2  -2   11.00    0.34
  -7  -2   2   11.52    0.36
   6   2  -2    0.59    0.08
   6   2  -2    0.53    0.08
   6   2  -2    0.91    0.10
  -6  -2   2    0.61    0.08
   5   2  -2    0.43    0.07
   5   2  -2    0.42    0.07
   5   2  -2    0.41    0.07
  -5  -2   2    0.41    0.07
   4   2  -2    0.98    0.05
   4   2  -2    1.00    0.08
   4   2  -2    0.78    0.08
   4   2  -2    0.85    0.07
  -4  -2   2    0.97    0.08
  -4  -2   2    0.99    0.05
   3   2  -2    4.06    0.15
   3   2  -2    4.41    0.12
   3   2  -2    4.14    0.14
  -3  -2   2    4.12    0.12
   2   2  -2   18.98    0.39
   2   2  -2   18.91    0.43
   2   2  -2   20.06    0.38
   2   2  -2   19.08    0.39
  -2  -2   2   19.22    0.39
  -2  -2   2   19.58    0.41
   1   2  -2    1.20    0.06
   1   2  -2    1.18    0.05
   1   2  -2    1.24    0.08
   1   2  -2    1.18    0.05
  -1  -2   2    1.22    0.06
  -1  -2   2    1.16    0.07
  -1  -2   2    1.19    0.06
   0   2  -2   15.60    0.32
   0   2  -2   15.83    0.30
   0  -2   2   16.24    0.32
   0  -2   2   15.13    0.33
   0  -2   2   15.67    0.35
  -1   2  -2    1.55    0.07
  -1   2  -2    1.53    0.07
  -1   2  -2    1.51    0.05
   1  -2   2    1.54    0.07
   1  -2   2    1.60    0.07
   1  -2   2    1.64    0.06
  -2   2  -2    4.33    0.10
  -2   2  -2    4.04    0.13
   2  -2   2    4.33    0.12
   2  -2   2    4.04    0.12
  -3   2  -2    0.03    0.02
  -3   2  -2    0.02    0.02
  -3   2  -2    0.01    0.01
   3  -2   2    0.02    0.01
   3  -2   2    0.01    0.02
   3  -2   2    0.02    0.01
  -4   2  -2    0.04    0.02
  -4   2  -2    0.02    0.03
  -4   2  -2    0.05    0.03
   4  -2   2    0.02    0.02
   4  -2   2    0.04    0.01
   4  -2   2    0.06    0.01
  -5   2  -2    1.42    0.09
  -5   2  -2    1.59    0.09
  -5   2  -2    1.55    0.08
  -5   2  -2    1.50    0.09
  -6   2  -2    8.58    0.26
  -6   2  -2    8.60    0.25
  -6   2  -2    8.51    0.27
  -7   2  -2    2.19    0.13
  -7   2  -2    2.51    0.13
  -8   2  -2    1.81    0.12
   8   1  -2    0.69    0.10
   8   1  -2    0.86    0.11
   8   1  -2    0.54    0.09
  -8  -1   2    0.89    0.11
   7   1  -2   10.32    0.33
   7   1  -2   10.72    0.33
   7   1  -2   10.78    0.33
  -7  -1   2   10.67    0.34
   6   1  -2   -0.02    0.03
   6   1  -2   -0.03    0.03
   6   1  -2   -0.03    0.03
  -6  -1   2    0.02    0.03
   5   1  -2   17.75    0.43
   5   1  -2   17.68    0.42
   5   1  -2   17.32    0.43
  -5  -1   2   18.19    0.44
  -5  -1   2   18.43    0.40
   4   1  -2   47.44    0.91
   4   1  -2   47.71    0.92
   4   1  -2   47.41    0.95
  -4  -1   2   47.95    0.94
  -4  -1   2   46.75    0.91
   3   1  -2   15.86    0.36
   3   1  -2   17.36    0.32
   3   1  -2   16.67    0.36
   3   1  -2   15.64    0.38
  -3  -1   2   16.91    0.35
  -3  -1   2   16.50    0.37
   2   1  -2  101.82    1.67
   2   1  -2   96.72    1.71
   2   1  -2   95.50    1.70
   2   1  -2   92.75    1.79
  -2  -1   2   94.94    1.75
  -2  -1   2   98.11    1.75
   1   1  -2    7.31    0.20
   1   1  -2    8.20    0.16
  -1  -1   2    7.50    0.18
  -1  -1   2    7.82    0.18
   0   1  -2    2.19    0.07
   0   1  -2    2.35    0.07
   0  -1   2    2.34    0.07
   0  -1   2    2.34    0.09
  -1   1  -2  878.52   17.21
  -1   1  -2  953.23   16.82
   1  -1   2 1000.00   17.87
   1  -1   2  966.77   17.83
  -2   1  -2    2.07    0.08
  -2   1  -2    2.28    0.07
   2  -1   2    2.21    0.06
   2  -1   2    2.20    0.07
   2  -1   2    2.16    0.06
  -3   1  -2    1.09    0.06
  -3   1  -2    1.06    0.05
  -3   1  -2    1.11    0.05
  -3   1  -2    1.09    0.06
  -4   1  -2  105.87    1.89
  -4   1  -2  107.08    1.87
  -4   1  -2  105.88    1.92
  -4   1  -2  105.56    1.96
  -5   1  -2    6.90    0.20
  -5   1  -2    6.64    0.20
  -5   1  -2    6.62    0.19
  -5   1  -2    6.75    0.20
  -6   1  -2   13.67    0.33
  -6   1  -2   13.26    0.34
  -6   1  -2   13.52    0.35
  -6   1  -2   13.56    0.33
  -7   1  -2    1.29    0.09
  -7   1  -2    0.98    0.08
  -7   1  -2    1.22    0.09
  -8   1  -2    1.32    0.10
   8  -1   2    1.57    0.06
   8   0  -2    5.78    0.24
   8   0  -2    5.83    0.25
   8   0  -2    6.09    0.25
  -8   0   2    6.01    0.26
   7   0  -2    1.15    0.12
   7   0  -2    1.01    0.11
   7   0  -2    0.99    0.11
  -7   0   2    0.78    0.10
   6   0  -2    0.05    0.04
   6   0  -2    0.06    0.04
   6   0  -2    0.05    0.04
  -6   0   2    0.05    0.04
   5   0  -2    2.48    0.12
   5   0  -2    2.67    0.13
   5   0  -2    2.44    0.13
  -5   0   2    2.82    0.11
  -5   0   2    2.59    0.13
   4   0  -2   62.14    1.15
   4   0  -2   61.72    1.15
   4   0  -2   61.28    1.19
  -4   0   2   60.70    1.19
  -4   0   2   62.50    1.17
   3   0  -2    7.88    0.21
   3   0  -2    7.88    0.21
   3   0  -2    8.11    0.21
  -3   0   2    8.08    0.22
  -3   0   2    8.34    0.20
   2   0  -2   17.08    0.35
   2   0  -2   17.27    0.35
   2   0  -2   17.03    0.37
  -2   0   2   17.52    0.35
  -2   0   2   16.70    0.36
   1   0  -2  175.81    3.21
   1   0  -2  178.44    3.50
   1   0  -2  176.97    3.51
  -1   0   2  178.64    3.47
  -1   0   2  176.91    3.12
   0   0  -2   79.52    1.38
  -1   0  -2    5.15    0.12
  -1   0  -2    5.16    0.12
   1   0   2    5.15    0.13
  -2   0  -2    0.32    0.03
  -2   0  -2    0.33    0.03
  -2   0  -2    0.38    0.04
   2   0   2    0.31    0.02
   2   0   2    0.33    0.02
   2   0   2    0.26    0.03
  -3   0  -2    0.09    0.02
  -3   0  -2    0.13    0.03
  -3   0  -2    0.09    0.02
  -3   0  -2    0.10    0.02
  -4   0  -2   68.78    1.25
  -4   0  -2   69.43    1.27
  -4   0  -2   67.96    1.25
  -4   0  -2   70.56    1.29
  -5   0  -2   16.89    0.38
  -5   0  -2   16.81    0.38
  -5   0  -2   17.01    0.38
  -5   0  -2   17.14    0.37
  -6   0  -2    2.80    0.13
  -6   0  -2    3.12    0.13
  -6   0  -2    2.96    0.12
  -6   0  -2    2.85    0.12
  -7   0  -2    8.93    0.27
  -7   0  -2    8.51    0.27
   7   0   2    8.54    0.18
  -8   0  -2    0.45    0.07
   8   0   2    0.42    0.07
   8   0   2    0.43    0.04
   8   0   2    0.47    0.08
  -9   0  -2    1.44    0.10
   9   0   2    1.25    0.07
   8  -1  -2    1.57    0.13
   8  -1  -2    1.36    0.13
   8  -1  -2    1.39    0.12
  -8   1   2    1.50    0.13
   7  -1  -2    0.05    0.04
   7  -1  -2    0.08    0.04
   7  -1  -2    0.08    0.05
  -7   1   2    0.18    0.06
   6  -1  -2    0.56    0.08
   6  -1  -2    0.57    0.07
   6  -1  -2    0.51    0.07
  -6   1   2    0.66    0.08
  -6   1   2    0.60    0.09
   5  -1  -2    0.68    0.08
   5  -1  -2    0.66    0.07
   5  -1  -2    0.85    0.09
  -5   1   2    0.68    0.07
  -5   1   2    0.62    0.08
   4  -1  -2    2.54    0.11
   4  -1  -2    2.55    0.11
   4  -1  -2    2.22    0.10
  -4   1   2    2.35    0.11
  -4   1   2    2.49    0.12
   3  -1  -2    0.45    0.05
   3  -1  -2    0.53    0.05
   3  -1  -2    0.46    0.05
  -3   1   2    0.38    0.05
  -3   1   2    0.44    0.05
   2  -1  -2   -0.01    0.02
   2  -1  -2    0.02    0.02
   2  -1  -2    0.06    0.03
  -2   1   2    0.03    0.02
  -2   1   2    0.00    0.02
   1  -1  -2   -0.01    0.02
   1  -1  -2    0.06    0.03
  -1   1   2    0.01    0.03
  -1   1   2    0.05    0.03
   0  -1  -2    9.51    0.22
   0   1   2    9.56    0.20
   0   1   2    9.51    0.19
  -1  -1  -2    0.06    0.02
  -1  -1  -2    0.06    0.02
   1   1   2    0.07    0.02
   1   1   2    0.09    0.02
  -2  -1  -2    8.00    0.18
  -2  -1  -2    7.94    0.18
   2   1   2    8.16    0.17
   2   1   2    8.08    0.17
  -3  -1  -2    0.31    0.04
  -3  -1  -2    0.30    0.03
  -3  -1  -2    0.22    0.03
  -3  -1  -2    0.30    0.03
   3   1   2    0.28    0.02
   3   1   2    0.28    0.02
  -4  -1  -2    2.85    0.09
  -4  -1  -2    2.56    0.10
  -4  -1  -2    2.42    0.09
  -4  -1  -2    2.55    0.10
   4   1   2    2.66    0.06
  -5  -1  -2    1.68    0.09
  -5  -1  -2    1.70    0.09
  -5  -1  -2    1.80    0.08
   5   1   2    1.77    0.05
   5   1   2    1.72    0.05
   5   1   2    1.83    0.08
  -6  -1  -2    0.73    0.08
  -6  -1  -2    0.69    0.07
   6   1   2    0.69    0.04
   6   1   2    0.74    0.06
  -7  -1  -2    8.66    0.27
  -7  -1  -2    8.53    0.27
   7   1   2    8.55    0.21
  -8  -1  -2    0.64    0.08
  -8  -1  -2    0.46    0.08
  -9  -1  -2    1.00    0.11
   9   1   2    0.93    0.12
   9   1   2    1.04    0.08
   9   1   2    1.01    0.12
   8  -2  -2    0.11    0.04
  -8   2   2    0.11    0.05
   7  -2  -2    0.90    0.10
  -7   2   2    0.83    0.11
   6  -2  -2    9.79    0.29
   6  -2  -2   10.05    0.29
   6  -2  -2    9.83    0.29
  -6   2   2    9.21    0.31
  -6   2   2    9.84    0.30
   5  -2  -2    0.03    0.03
   5  -2  -2   -0.02    0.03
   5  -2  -2    0.05    0.03
  -5   2   2   -0.01    0.03
  -5   2   2    0.01    0.03
   4  -2  -2    1.04    0.07
   4  -2  -2    0.87    0.07
   4  -2  -2    0.91    0.07
  -4   2   2    0.66    0.07
  -4   2   2    0.93    0.07
   3  -2  -2    3.47    0.12
   3  -2  -2    3.34    0.11
   3  -2  -2    3.25    0.12
  -3   2   2    3.20    0.12
   2  -2  -2   29.75    0.60
   2  -2  -2   29.28    0.56
   2  -2  -2   30.02    0.56
  -2   2   2   29.48    0.59
  -2   2   2   29.94    0.60
   1  -2  -2   57.74    1.02
   1  -2  -2   57.78    1.09
  -1   2   2   57.70    1.06
  -1   2   2   57.61    1.07
   0  -2  -2    4.57    0.13
   0  -2  -2    4.70    0.12
   0  -2  -2    4.72    0.11
   0   2   2    4.44    0.12
   0   2   2    4.56    0.10
  -1  -2  -2    2.58    0.07
  -1  -2  -2    2.52    0.07
   1   2   2    2.55    0.09
   1   2   2    2.59    0.07
   1   2   2    2.58    0.07
  -2  -2  -2  159.12    2.83
  -2  -2  -2  161.08    2.78
   2   2   2  162.22    3.00
   2   2   2  161.81    2.91
  -3  -2  -2   25.69    0.49
  -3  -2  -2   24.77    0.49
   3   2   2   24.70    0.49
   3   2   2   25.45    0.48
  -4  -2  -2   10.19    0.25
  -4  -2  -2   10.41    0.25
   4   2   2   10.19    0.23
   4   2   2    9.81    0.24
   4   2   2   10.86    0.22
   4   2   2   10.67    0.23
  -5  -2  -2   28.12    0.57
  -5  -2  -2   27.83    0.58
   5   2   2   27.98    0.55
   5   2   2   27.92    0.56
  -6  -2  -2   18.39    0.43
  -6  -2  -2   18.38    0.43
   6   2   2   17.84    0.40
   6   2   2   18.46    0.39
  -7  -2  -2    2.37    0.13
  -7  -2  -2    2.39    0.13
   7   2   2    2.33    0.10
   7   2   2    2.28    0.11
  -8  -2  -2    0.03    0.03
  -8  -2  -2    0.01    0.04
   8   2   2    0.05    0.03
  -9  -2  -2    1.37    0.11
   9   2   2    1.36    0.14
   9   2   2    1.86    0.14
   9   2   2    1.38    0.10
   7  -3  -2    3.38    0.16
  -7   3   2    3.18    0.17
  -7   3   2    3.03    0.18
   6  -3  -2   11.41    0.33
  -6   3   2   11.61    0.36
  -6   3   2   11.62    0.34
   5  -3  -2    7.62    0.23
   5  -3  -2    7.30    0.22
   5  -3  -2    7.48    0.23
  -5   3   2    7.62    0.25
  -5   3   2    7.51    0.26
   4  -3  -2    9.99    0.25
   4  -3  -2    9.81    0.25
   4  -3  -2   10.02    0.27
  -4   3   2    9.69    0.28
  -4   3   2    9.91    0.28
   3  -3  -2   76.53    1.45
   3  -3  -2   76.06    1.37
   3  -3  -2   76.72    1.38
  -3   3   2   76.43    1.45
  -3   3   2   76.50    1.44
   2  -3  -2   34.35    0.63
   2  -3  -2   32.91    0.68
  -2   3   2   35.17    0.61
  -2   3   2   33.55    0.67
  -2   3   2   32.00    0.67
   1  -3  -2   29.49    0.54
   1  -3  -2   28.56    0.59
   1  -3  -2   29.46    0.58
  -1   3   2   30.18    0.54
  -1   3   2   29.18    0.59
   0  -3  -2   62.56    1.05
   0  -3  -2   57.49    1.09
   0  -3  -2   60.06    1.14
   0   3   2   60.08    1.06
   0   3   2   59.61    1.11
  -1  -3  -2    7.79    0.18
  -1  -3  -2    7.80    0.20
  -1  -3  -2    7.88    0.17
   1   3   2    7.88    0.17
   1   3   2    8.09    0.20
   1   3   2    7.75    0.17
  -2  -3  -2   34.50    0.65
  -2  -3  -2   34.57    0.63
   2   3   2   35.31    0.69
   2   3   2   33.92    0.64
  -3  -3  -2    6.67    0.17
  -3  -3  -2    6.54    0.17
   3   3   2    6.26    0.18
  -4  -3  -2    0.01    0.02
  -4  -3  -2    0.01    0.02
   4   3   2    0.02    0.02
   4   3   2   -0.01    0.02
  -5  -3  -2   33.31    0.68
  -5  -3  -2   33.95    0.67
   5   3   2   33.60    0.66
   5   3   2   33.46    0.68
  -6  -3  -2    4.25    0.17
  -6  -3  -2    4.06    0.16
   6   3   2    4.34    0.15
   6   3   2    4.13    0.15
  -7  -3  -2    0.04    0.03
  -7  -3  -2    0.02    0.04
   7   3   2    0.12    0.04
   7   3   2    0.08    0.04
  -8  -3  -2    3.12    0.16
  -8  -3  -2    3.01    0.16
   8   3   2    3.38    0.15
  -9  -3  -2    0.12    0.04
   9   3   2    0.04    0.04
   9   3   2   -0.03    0.04
   9   3   2    0.00    0.03
   7  -4  -2    2.10    0.16
   7  -4  -2    2.00    0.13
  -7   4   2    2.23    0.14
   6  -4  -2    0.11    0.04
   6  -4  -2    0.06    0.05
  -6   4   2    0.09    0.05
   5  -4  -2    0.69    0.09
   5  -4  -2    0.72    0.08
  -5   4   2    0.72    0.09
   4  -4  -2    6.12    0.22
   4  -4  -2    6.15    0.20
  -4   4   2    5.88    0.21
   3  -4  -2   14.92    0.36
   3  -4  -2   15.58    0.33
   3  -4  -2   15.43    0.38
  -3   4   2   14.57    0.37
   2  -4  -2    3.30    0.10
   2  -4  -2    3.09    0.13
   2  -4  -2    3.29    0.13
  -2   4   2    3.35    0.10
  -2   4   2    3.02    0.13
   1  -4  -2    2.63    0.11
   1  -4  -2    3.01    0.09
   1  -4  -2    2.80    0.12
  -1   4   2    2.79    0.09
  -1   4   2    2.64    0.11
   0  -4  -2   45.59    0.78
   0  -4  -2   42.99    0.87
   0  -4  -2   43.30    0.83
   0   4   2   42.91    0.84
   0   4   2   44.33    0.80
  -1  -4  -2   13.63    0.31
  -1  -4  -2   14.02    0.33
  -1  -4  -2   14.48    0.28
   1   4   2   14.37    0.33
   1   4   2   14.11    0.30
   1   4   2   14.24    0.30
  -2  -4  -2    1.99    0.08
  -2  -4  -2    1.93    0.07
   2   4   2    1.88    0.08
   2   4   2    1.89    0.09
   2   4   2    1.94    0.06
  -3  -4  -2   -0.02    0.02
  -3  -4  -2    0.00    0.02
   3   4   2    0.03    0.03
   3   4   2   -0.01    0.02
  -4  -4  -2    4.72    0.15
  -4  -4  -2    4.54    0.15
   4   4   2    4.51    0.14
   4   4   2    4.53    0.16
  -5  -4  -2   20.07    0.46
  -5  -4  -2   20.69    0.45
   5   4   2   20.66    0.47
   5   4   2   21.14    0.44
  -6  -4  -2    1.77    0.11
  -6  -4  -2    1.92    0.11
   6   4   2    1.76    0.10
   6   4   2    1.88    0.11
  -7  -4  -2    0.13    0.04
  -7  -4  -2    0.08    0.04
   7   4   2    0.10    0.03
   7   4   2    0.06    0.04
  -8  -4  -2    6.07    0.24
  -8  -4  -2    6.22    0.24
   8   4   2    5.72    0.22
  -9  -4  -2    0.25    0.06
   9   4   2    0.40    0.07
   9   4   2    0.36    0.08
   9   4   2    0.33    0.08
   7  -5  -2    0.66    0.09
   7  -5  -2    0.65    0.11
  -7   5   2    0.62    0.08
   6  -5  -2    0.23    0.06
   6  -5  -2    0.24    0.07
  -6   5   2    0.28    0.06
   5  -5  -2    4.59    0.19
   5  -5  -2    4.41    0.21
  -5   5   2    4.59    0.20
   4  -5  -2   13.24    0.35
   4  -5  -2   12.75    0.36
  -4   5   2   12.90    0.37
   3  -5  -2    4.09    0.17
   3  -5  -2    3.88    0.17
  -3   5   2    4.17    0.17
   2  -5  -2    0.03    0.03
   2  -5  -2    0.03    0.03
  -2   5   2    0.04    0.02
  -2   5   2   -0.01    0.03
   1  -5  -2    3.19    0.13
   1  -5  -2    3.49    0.14
  -1   5   2    3.32    0.11
  -1   5   2    3.27    0.13
   0  -5  -2   82.93    1.55
   0  -5  -2   82.24    1.61
   0  -5  -2   87.74    1.46
   0   5   2   83.17    1.50
   0   5   2   83.91    1.56
  -1  -5  -2   30.25    0.65
  -1  -5  -2   31.74    0.56
  -1  -5  -2   29.94    0.62
   1   5   2   30.53    0.60
   1   5   2   31.93    0.65
   1   5   2   30.08    0.59
  -2  -5  -2   28.13    0.60
  -2  -5  -2   27.09    0.56
  -2  -5  -2   27.35    0.52
   2   5   2   26.41    0.54
   2   5   2   28.03    0.53
   2   5   2   26.62    0.59
  -3  -5  -2    2.79    0.11
  -3  -5  -2    2.78    0.10
   3   5   2    2.81    0.11
   3   5   2    2.82    0.13
  -4  -5  -2   15.13    0.34
  -4  -5  -2   15.36    0.36
   4   5   2   14.95    0.38
   4   5   2   15.70    0.35
  -5  -5  -2    0.06    0.03
  -5  -5  -2    0.11    0.04
   5   5   2    0.05    0.04
   5   5   2    0.07    0.03
  -6  -5  -2   22.80    0.52
  -6  -5  -2   22.69    0.51
   6   5   2   21.89    0.53
   6   5   2   21.94    0.49
  -7  -5  -2    0.00    0.04
  -7  -5  -2    0.00    0.03
   7   5   2    0.01    0.04
   7   5   2    0.04    0.03
  -8  -5  -2    7.30    0.27
  -8  -5  -2    6.71    0.25
   8   5   2    7.00    0.26
  -9  -5  -2    7.90    0.30
   9   5   2    8.49    0.31
   9   5   2    8.32    0.31
   9   5   2    8.38    0.30
   6  -6  -2    0.06    0.05
   6  -6  -2    0.17    0.05
  -6   6   2    0.04    0.03
   5  -6  -2    8.88    0.32
   5  -6  -2    9.01    0.30
  -5   6   2    9.03    0.32
   4  -6  -2    0.17    0.06
   4  -6  -2    0.14    0.05
  -4   6   2    0.10    0.05
   3  -6  -2    6.87    0.24
   3  -6  -2    6.89    0.24
  -3   6   2    6.31    0.23
   2  -6  -2   17.75    0.43
   2  -6  -2   17.77    0.45
  -2   6   2   17.94    0.39
  -2   6   2   16.47    0.43
   1  -6  -2    4.44    0.17
   1  -6  -2    4.73    0.19
  -1   6   2    4.71    0.15
  -1   6   2    4.55    0.17
   0  -6  -2    0.03    0.03
   0  -6  -2    0.00    0.03
   0   6   2    0.04    0.03
   0   6   2   -0.03    0.02
  -1  -6  -2    2.05    0.10
  -1  -6  -2    2.23    0.12
   1   6   2    2.14    0.09
   1   6   2    2.08    0.10
  -2  -6  -2    0.02    0.03
  -2  -6  -2    0.05    0.02
  -2  -6  -2    0.03    0.03
   2   6   2    0.05    0.02
   2   6   2    0.01    0.03
   2   6   2    0.09    0.03
  -3  -6  -2   52.38    1.01
  -3  -6  -2   51.61    0.95
   3   6   2   51.66    0.98
   3   6   2   51.48    1.06
  -4  -6  -2   13.70    0.32
  -4  -6  -2   13.20    0.34
   4   6   2   13.10    0.33
   4   6   2   13.93    0.37
  -5  -6  -2    1.94    0.11
  -5  -6  -2    1.79    0.10
   5   6   2    1.83    0.12
   5   6   2    1.95    0.11
  -6  -6  -2   17.36    0.44
  -6  -6  -2   16.42    0.41
   6   6   2   16.92    0.45
   6   6   2   16.67    0.41
  -7  -6  -2    3.45    0.17
  -7  -6  -2    3.38    0.17
   7   6   2    3.83    0.16
   7   6   2    3.77    0.19
  -8  -6  -2    3.17    0.17
  -8  -6  -2    3.03    0.17
   8   6   2    3.36    0.16
   8   6   2    2.79    0.17
  -9  -6  -2    0.27    0.06
   9   6   2    0.29    0.07
   9   6   2    0.38    0.08
   9   6   2    0.23    0.06
   5  -7  -2    1.54    0.13
   5  -7  -2    1.65    0.13
  -5   7   2    1.58    0.13
   4  -7  -2    1.08    0.12
   4  -7  -2    1.08    0.12
  -4   7   2    0.79    0.11
   3  -7  -2    0.02    0.04
   3  -7  -2    0.00    0.04
  -3   7   2    0.04    0.05
   2  -7  -2    5.68    0.22
   2  -7  -2    5.93    0.23
  -2   7   2    6.02    0.19
  -2   7   2    5.90    0.22
   1  -7  -2    2.98    0.16
  -1   7   2    3.06    0.13
  -1   7   2    3.02    0.14
   0  -7  -2    5.65    0.20
   0  -7  -2    5.83    0.23
   0   7   2    5.94    0.19
   0   7   2    6.43    0.20
  -1  -7  -2    1.45    0.11
  -1  -7  -2    1.63    0.10
   1   7   2    1.66    0.09
   1   7   2    1.48    0.08
  -2  -7  -2    3.79    0.18
  -2  -7  -2    3.34    0.15
   2   7   2    3.65    0.15
   2   7   2    3.70    0.12
  -3  -7  -2   10.74    0.25
  -3  -7  -2   10.63    0.30
   3   7   2   10.80    0.29
   3   7   2   10.84    0.33
  -4  -7  -2    1.80    0.09
  -4  -7  -2    1.52    0.10
   4   7   2    1.61    0.10
   4   7   2    1.72    0.12
  -5  -7  -2    3.60    0.16
  -5  -7  -2    3.29    0.14
   5   7   2    3.49    0.18
   5   7   2    3.52    0.15
  -6  -7  -2    3.89    0.18
  -6  -7  -2    3.86    0.17
   6   7   2    3.66    0.16
   6   7   2    3.92    0.20
  -7  -7  -2    4.74    0.21
  -7  -7  -2    4.74    0.20
   7   7   2    4.70    0.19
   7   7   2    4.87    0.23
  -8  -7  -2    1.42    0.12
  -8  -7  -2    1.61    0.12
   8   7   2    1.61    0.11
  -9  -7  -2   -0.08    0.02
   9   7   2    0.02    0.04
   9   7   2    0.04    0.04
   9   7   2    0.08    0.04
   5  -8  -2    0.18    0.06
   5  -8  -2    0.10    0.05
  -5   8   2    0.15    0.05
   4  -8  -2    0.02    0.05
   4  -8  -2    0.08    0.05
  -4   8   2    0.02    0.05
   3  -8  -2    0.14    0.06
   3  -8  -2    0.13    0.06
  -3   8   2    0.08    0.05
   2  -8  -2   10.26    0.33
   2  -8  -2   10.08    0.34
  -2   8   2   10.11    0.32
   1  -8  -2   16.65    0.44
   1  -8  -2   17.14    0.48
  -1   8   2   16.86    0.43
  -1   8   2   16.55    0.40
   0  -8  -2    0.04    0.04
   0  -8  -2    0.06    0.04
   0   8   2    0.07    0.03
   0   8   2    0.02    0.03
  -1  -8  -2   13.64    0.37
  -1  -8  -2   13.64    0.40
   1   8   2   13.76    0.34
   1   8   2   13.65    0.35
  -2  -8  -2    1.45    0.11
   2   8   2    1.43    0.10
  -3  -8  -2    3.34    0.16
   3   8   2    3.68    0.16
  -4  -8  -2    0.84    0.10
   4   8   2    1.13    0.11
  -5  -8  -2    3.25    0.14
  -5  -8  -2    3.26    0.16
   5   8   2    3.05    0.15
   5   8   2    2.68    0.17
  -6  -8  -2    1.89    0.13
  -6  -8  -2    2.19    0.12
   6   8   2    2.17    0.13
   6   8   2    2.12    0.16
  -7  -8  -2   10.38    0.32
  -7  -8  -2   10.52    0.35
   7   8   2   10.50    0.32
   7   8   2   10.69    0.38
  -8  -8  -2    0.88    0.11
   8   8   2    0.83    0.10
   8   8   2    0.83    0.12
   8   8   2    0.86    0.10
   8   8   2    0.84    0.10
  -9  -8  -2    0.72    0.10
   9   8   2    0.58    0.09
   9   8   2    0.53    0.10
   9   8   2    0.61    0.10
   4  -9  -2    2.35    0.16
   4  -9  -2    2.60    0.17
  -4   9   2    2.74    0.17
   3  -9  -2    1.44    0.15
   3  -9  -2    1.56    0.16
  -3   9   2    1.51    0.13
   2  -9  -2    2.40    0.16
   2  -9  -2    2.49    0.17
  -2   9   2    2.20    0.15
   1  -9  -2    0.00    0.04
   1  -9  -2    0.09    0.05
  -1   9   2    0.09    0.04
  -1   9   2    0.05    0.04
   0  -9  -2    1.06    0.12
   0  -9  -2    1.10    0.13
   0   9   2    1.01    0.10
   0   9   2    1.10    0.09
  -1  -9  -2    0.24    0.07
  -1  -9  -2    0.31    0.07
   1   9   2    0.21    0.05
   1   9   2    0.28    0.05
  -2  -9  -2   21.97    0.54
   2   9   2   21.44    0.51
  -3  -9  -2    0.77    0.09
   3   9   2    0.86    0.10
  -4  -9  -2    3.28    0.17
   4   9   2    3.60    0.17
  -5  -9  -2    7.72    0.27
   5   9   2    7.22    0.26
  -6  -9  -2    1.64    0.12
   6   9   2    1.43    0.12
  -7  -9  -2    0.01    0.03
  -7  -9  -2    0.02    0.03
   7   9   2    0.02    0.04
   7   9   2   -0.01    0.04
   7   9   2   -0.01    0.03
   7   9   2    0.03    0.03
  -8  -9  -2    0.04    0.04
   8   9   2    0.00    0.04
   8   9   2    0.02    0.04
   8   9   2    0.08    0.04
   8   9   2    0.02    0.03
   3 -10  -2    0.34    0.08
   3 -10  -2    0.37    0.09
  -3  10   2    0.44    0.08
   2 -10  -2    0.48    0.09
   2 -10  -2    0.43    0.09
  -2  10   2    0.67    0.10
   1 -10  -2    0.34    0.08
   1 -10  -2    0.30    0.08
  -1  10   2    0.25    0.06
  -1  10   2    0.33    0.06
   0 -10  -2    4.39    0.24
   0 -10  -2    4.43    0.21
   0  10   2    4.19    0.19
   0  10   2    4.40    0.19
  -1 -10  -2    0.01    0.05
   1  10   2    0.03    0.04
  -2 -10  -2    0.96    0.12
   2  10   2    0.57    0.08
  -3 -10  -2    5.86    0.24
   3  10   2    5.37    0.22
  -4 -10  -2    0.87    0.11
   4  10   2    0.78    0.10
  -5 -10  -2    4.57    0.22
   5  10   2    4.91    0.22
  -6 -10  -2    0.20    0.06
   6  10   2    0.32    0.08
  -7 -10  -2    0.61    0.09
   7  10   2    0.56    0.09
   1 -11  -2    0.19    0.06
   1 -11  -2    0.18    0.07
  -1  11   2    0.28    0.07
   0 -11  -2    1.24    0.14
   0  11   2    1.64    0.12
  -1 -11  -2    0.16    0.07
   1  11   2    0.32    0.07
  -2 -11  -2    0.45    0.09
   2  11   2    0.46    0.08
  -3 -11  -2    1.15    0.13
   3  11   2    1.19    0.12
  -4 -11  -2    0.30    0.07
   4  11   2    0.13    0.05
  -5 -11  -2    1.39    0.12
   5  11   2    1.31    0.14
  -6 -11  -2    0.08    0.03
   6  11   2   -0.01    0.04
  -1 -12  -2    0.12    0.06
   1  12   2    0.14    0.05
  -2 -12  -2    1.90    0.15
   2  12   2    2.15    0.15
  -3 -12  -2    3.39    0.20
   3  12   2    3.53    0.19
  -4 -12  -2    0.05    0.04
   4  12   2    0.05    0.04
  -5 -12  -2    0.12    0.05
   5  12   2    0.15    0.05
   4  10  -3    1.89    0.14
  -4 -10   3    2.02    0.15
   3  10  -3    0.21    0.06
  -3 -10   3    0.35    0.08
   2  10  -3    0.28    0.07
  -2 -10   3    0.23    0.07
   1  10  -3    3.21    0.19
  -1 -10   3    3.81    0.20
   0  10  -3    0.25    0.07
   0 -10   3    0.21    0.06
  -1  10  -3    0.19    0.06
   1 -10   3    0.17    0.04
   1 -10   3    0.14    0.05
   5   9  -3    0.10    0.05
  -5  -9   3    0.25    0.07
   4   9  -3    3.58    0.19
  -4  -9   3    3.60    0.20
   3   9  -3    0.01    0.04
  -3  -9   3    0.00    0.04
   2   9  -3    0.79    0.11
  -2  -9   3    0.55    0.09
   1   9  -3    0.21    0.07
  -1  -9   3    0.36    0.08
   0   9  -3    1.25    0.14
   0  -9   3    1.16    0.12
   0  -9   3    1.20    0.10
  -1   9  -3    0.75    0.11
   1  -9   3    0.70    0.11
   1  -9   3    0.76    0.10
   1  -9   3    0.68    0.09
  -2   9  -3    4.58    0.23
   2  -9   3    4.63    0.25
   2  -9   3    4.73    0.22
  -3   9  -3    0.03    0.04
   3  -9   3    0.03    0.04
   3  -9   3    0.04    0.03
  -6  -8   3    2.18    0.16
  -5  -8   3    0.03    0.05
   4   8  -3    0.05    0.04
  -4  -8   3    0.03    0.05
   3   8  -3    4.26    0.19
  -3  -8   3    3.85    0.19
   2   8  -3    0.01    0.04
  -2  -8   3    0.00    0.04
   1   8  -3    0.19    0.06
  -1  -8   3    0.23    0.06
   0   8  -3    0.11    0.05
   0  -8   3    0.14    0.06
   0  -8   3    0.21    0.05
   0  -8   3    0.09    0.05
  -1   8  -3    0.00    0.04
   1  -8   3   -0.03    0.04
   1  -8   3    0.03    0.04
   1  -8   3    0.01    0.03
  -2   8  -3    4.05    0.20
   2  -8   3    4.16    0.22
   2  -8   3    3.90    0.18
   2  -8   3    4.04    0.20
  -3   8  -3   -0.03    0.04
   3  -8   3    0.08    0.04
   3  -8   3   -0.01    0.04
  -4   8  -3   -0.01    0.03
   4  -8   3    0.09    0.04
   4  -8   3   -0.05    0.03
   7   7  -3    0.13    0.05
   7   7  -3    0.18    0.05
  -7  -7   3    0.19    0.06
   6   7  -3    1.32    0.11
   6   7  -3    1.30    0.13
  -6  -7   3    1.31    0.15
   5   7  -3    0.06    0.04
   5   7  -3    0.07    0.04
  -5  -7   3    0.06    0.04
   4   7  -3    0.13    0.05
  -4  -7   3    0.01    0.05
   3   7  -3    7.14    0.24
  -3  -7   3    6.29    0.24
   2   7  -3    0.87    0.10
  -2  -7   3    1.06    0.11
   1   7  -3    0.47    0.07
  -1  -7   3    0.45    0.07
  -1  -7   3    0.46    0.07
   0   7  -3    2.37    0.14
   0  -7   3    2.16    0.13
   0  -7   3    2.36    0.13
   0  -7   3    2.28    0.15
  -1   7  -3    0.05    0.04
   1  -7   3    0.15    0.05
   1  -7   3    0.13    0.05
   1  -7   3    0.10    0.05
  -2   7  -3    3.33    0.17
   2  -7   3    3.22    0.17
   2  -7   3    3.68    0.16
   2  -7   3    3.33    0.19
  -3   7  -3    1.31    0.13
  -3   7  -3    1.06    0.13
   3  -7   3    1.18    0.13
  -4   7  -3    0.79    0.10
  -4   7  -3    0.53    0.09
   4  -7   3    0.67    0.10
  -5   7  -3    5.18    0.24
  -5   7  -3    5.08    0.22
   5  -7   3    5.56    0.24
   7   6  -3    2.63    0.16
   7   6  -3    2.67    0.20
   7   6  -3    2.76    0.16
  -7  -6   3    2.64    0.18
   6   6  -3    0.15    0.06
   6   6  -3    0.29    0.06
   6   6  -3    0.20    0.06
  -6  -6   3    0.14    0.05
   5   6  -3    0.43    0.09
   5   6  -3    0.33    0.06
   5   6  -3    0.15    0.05
  -5  -6   3    0.28    0.07
   4   6  -3   20.68    0.48
   4   6  -3   20.65    0.48
   4   6  -3   20.80    0.48
  -4  -6   3   20.00    0.52
   3   6  -3   11.84    0.30
   3   6  -3   11.38    0.31
   3   6  -3   11.65    0.30
  -3  -6   3   11.35    0.33
   2   6  -3    1.65    0.10
  -2  -6   3    1.48    0.10
   1   6  -3    5.89    0.21
  -1  -6   3    6.00    0.24
  -1  -6   3    6.09    0.21
  -1  -6   3    6.35    0.20
   0   6  -3   17.54    0.44
   0  -6   3   18.45    0.44
   0  -6   3   18.19    0.43
   0  -6   3   19.14    0.49
  -1   6  -3    0.65    0.08
   1  -6   3    0.56    0.07
   1  -6   3    0.77    0.08
   1  -6   3    0.62    0.09
  -2   6  -3    0.19    0.05
   2  -6   3    0.30    0.06
   2  -6   3    0.23    0.06
   2  -6   3    0.19    0.06
  -3   6  -3    3.01    0.16
  -3   6  -3    3.48    0.17
   3  -6   3    3.41    0.15
   3  -6   3    3.34    0.17
  -4   6  -3    2.95    0.17
  -4   6  -3    3.19    0.16
   4  -6   3    2.88    0.16
  -5   6  -3    0.66    0.09
  -5   6  -3    0.58    0.10
   5  -6   3    0.58    0.08
  -6   6  -3   -0.05    0.04
   6  -6   3    0.04    0.04
   8   5  -3    2.29    0.16
   8   5  -3    2.34    0.16
   8   5  -3    2.12    0.17
  -8  -5   3    2.24    0.16
   7   5  -3    0.52    0.09
   7   5  -3    0.59    0.10
   7   5  -3    0.60    0.09
  -7  -5   3    0.63    0.10
   6   5  -3    0.07    0.05
   6   5  -3    0.09    0.05
   6   5  -3    0.07    0.06
  -6  -5   3    0.07    0.05
   5   5  -3    4.37    0.19
   5   5  -3    4.41    0.19
   5   5  -3    4.55    0.23
  -5  -5   3    4.72    0.21
   4   5  -3    0.03    0.03
   4   5  -3    0.02    0.03
   4   5  -3   -0.04    0.04
   4   5  -3   -0.01    0.02
  -4  -5   3    0.02    0.04
   3   5  -3    2.47    0.15
   3   5  -3    2.31    0.11
   3   5  -3    2.29    0.11
   3   5  -3    2.27    0.11
  -3  -5   3    2.16    0.12
   2   5  -3    1.04    0.07
   2   5  -3    1.16    0.08
  -2  -5   3    0.96    0.07
  -2  -5   3    0.91    0.08
   1   5  -3    2.63    0.12
  -1  -5   3    2.76    0.15
  -1  -5   3    2.66    0.12
  -1  -5   3    2.49    0.12
   0   5  -3    2.21    0.11
   0  -5   3    2.36    0.11
   0  -5   3    2.18    0.11
   0  -5   3    2.34    0.13
  -1   5  -3    0.04    0.03
   1  -5   3   -0.03    0.02
   1  -5   3    0.04    0.04
   1  -5   3    0.01    0.03
  -2   5  -3    1.45    0.10
  -2   5  -3    1.34    0.10
   2  -5   3    1.52    0.09
   2  -5   3    1.16    0.09
   2  -5   3    1.33    0.11
  -3   5  -3    0.65    0.08
  -3   5  -3    0.58    0.08
   3  -5   3    0.68    0.07
   3  -5   3    0.70    0.08
  -4   5  -3    1.69    0.11
  -4   5  -3    1.81    0.13
   4  -5   3    1.79    0.12
   4  -5   3    1.80    0.11
  -5   5  -3   -0.01    0.04
  -5   5  -3    0.03    0.03
   5  -5   3    0.03    0.04
  -6   5  -3    0.72    0.10
  -6   5  -3    0.67    0.09
   6  -5   3    0.69    0.08
  -7   5  -3    0.12    0.06
   7  -5   3    0.26    0.05
   8   4  -3   -0.05    0.04
   8   4  -3    0.04    0.05
   8   4  -3    0.05    0.04
  -8  -4   3    0.01    0.03
   7   4  -3    1.16    0.13
   7   4  -3    1.26    0.15
   7   4  -3    1.00    0.12
  -7  -4   3    1.10    0.13
   6   4  -3    0.02    0.05
   6   4  -3    0.02    0.05
   6   4  -3    0.07    0.05
  -6  -4   3    0.00    0.04
   5   4  -3    7.85    0.29
   5   4  -3    7.69    0.26
   5   4  -3    8.17    0.26
  -5  -4   3    7.78    0.27
   4   4  -3    4.23    0.20
   4   4  -3    4.50    0.15
   4   4  -3    4.32    0.17
   4   4  -3    4.30    0.17
  -4  -4   3    4.36    0.18
   3   4  -3    6.85    0.21
   3   4  -3    7.42    0.20
   3   4  -3    7.18    0.26
   3   4  -3    7.02    0.21
  -3  -4   3    7.33    0.20
  -3  -4   3    6.84    0.22
   2   4  -3   26.14    0.53
   2   4  -3   26.91    0.61
   2   4  -3   25.88    0.53
   2   4  -3   26.46    0.54
  -2  -4   3   25.59    0.55
  -2  -4   3   26.49    0.54
   1   4  -3    4.21    0.13
   1   4  -3    4.16    0.14
  -1  -4   3    4.20    0.17
  -1  -4   3    4.46    0.15
  -1  -4   3    3.94    0.14
   0   4  -3    0.00    0.02
   0   4  -3    0.00    0.01
   0  -4   3    0.00    0.03
   0  -4   3    0.00    0.02
   0  -4   3   -0.01    0.02
  -1   4  -3    0.01    0.03
   1  -4   3    0.03    0.02
   1  -4   3    0.04    0.03
   1  -4   3    0.00    0.03
  -2   4  -3    0.90    0.08
  -2   4  -3    0.87    0.09
   2  -4   3    0.90    0.08
   2  -4   3    0.88    0.06
   2  -4   3    0.94    0.08
  -3   4  -3   13.39    0.36
  -3   4  -3   14.08    0.35
   3  -4   3   13.85    0.33
   3  -4   3   13.75    0.35
  -4   4  -3    4.48    0.17
  -4   4  -3    4.42    0.19
   4  -4   3    4.23    0.15
   4  -4   3    4.17    0.16
  -5   4  -3    0.15    0.06
  -5   4  -3    0.11    0.04
   5  -4   3    0.17    0.04
  -6   4  -3    8.33    0.27
  -6   4  -3    8.88    0.30
   6  -4   3    8.12    0.24
  -7   4  -3   -0.01    0.03
   7  -4   3   -0.01    0.02
   8   3  -3    0.32    0.08
   8   3  -3    0.31    0.08
   8   3  -3    0.28    0.07
  -8  -3   3    0.44    0.09
   7   3  -3   12.61    0.39
   7   3  -3   13.33    0.42
   7   3  -3   12.47    0.39
  -7  -3   3   12.40    0.40
   6   3  -3    6.72    0.25
   6   3  -3    6.59    0.27
   6   3  -3    6.57    0.25
  -6  -3   3    6.39    0.25
   5   3  -3    2.15    0.13
   5   3  -3    2.18    0.13
   5   3  -3    2.46    0.15
  -5  -3   3    2.38    0.14
   4   3  -3   18.63    0.43
   4   3  -3   17.75    0.43
   4   3  -3   18.38    0.47
  -4  -3   3   17.90    0.44
   3   3  -3   18.59    0.47
   3   3  -3   18.85    0.42
   3   3  -3   19.50    0.39
   3   3  -3   18.47    0.42
  -3  -3   3   18.68    0.40
  -3  -3   3   18.51    0.43
   2   3  -3   86.34    1.57
   2   3  -3   88.82    1.56
   2   3  -3   88.75    1.69
   2   3  -3   85.38    1.56
  -2  -3   3   86.46    1.70
  -2  -3   3   87.78    1.61
  -2  -3   3   87.57    1.61
   1   3  -3    2.63    0.10
   1   3  -3    2.59    0.09
  -1  -3   3    2.67    0.13
  -1  -3   3    2.51    0.10
  -1  -3   3    2.63    0.10
   0   3  -3    2.40    0.08
   0   3  -3    2.39    0.10
   0  -3   3    2.40    0.09
   0  -3   3    2.36    0.12
   0  -3   3    2.37    0.10
  -1   3  -3  369.60    6.63
  -1   3  -3  369.67    7.06
   1  -3   3  376.00    6.76
   1  -3   3  356.39    6.65
   1  -3   3  370.98    7.39
  -2   3  -3    1.17    0.05
  -2   3  -3    1.19    0.08
   2  -3   3    1.08    0.06
   2  -3   3    1.13    0.08
  -3   3  -3    1.38    0.09
  -3   3  -3    1.33    0.09
   3  -3   3    1.39    0.07
   3  -3   3    1.30    0.08
  -4   3  -3   12.66    0.33
  -4   3  -3   11.80    0.31
   4  -3   3   11.78    0.29
   4  -3   3   12.27    0.29
  -5   3  -3    1.16    0.09
  -5   3  -3    1.40    0.10
   5  -3   3    1.38    0.08
   5  -3   3    1.21    0.07
  -6   3  -3    9.44    0.28
  -6   3  -3    9.29    0.30
   6  -3   3    9.13    0.23
  -7   3  -3    7.26    0.27
   7  -3   3    7.65    0.20
  -8   3  -3    0.05    0.03
   8  -3   3    0.03    0.02
   8   2  -3   10.01    0.35
   8   2  -3    8.67    0.33
   8   2  -3    9.55    0.35
  -8  -2   3    8.98    0.34
   7   2  -3    2.48    0.16
   7   2  -3    2.29    0.16
   7   2  -3    1.99    0.15
  -7  -2   3    2.26    0.16
   6   2  -3    5.12    0.21
   6   2  -3    5.25    0.22
   6   2  -3    5.41    0.23
  -6  -2   3    5.17    0.22
   5   2  -3    7.82    0.26
   5   2  -3    7.97    0.28
   5   2  -3    8.15    0.26
  -5  -2   3    7.70    0.26
   4   2  -3    8.26    0.24
   4   2  -3    8.47    0.27
   4   2  -3    8.08    0.24
  -4  -2   3    7.99    0.25
  -4  -2   3    8.28    0.22
   3   2  -3   16.32    0.38
   3   2  -3   16.45    0.38
   3   2  -3   16.21    0.41
   3   2  -3   17.47    0.34
  -3  -2   3   16.83    0.39
  -3  -2   3   16.11    0.36
   2   2  -3    0.53    0.04
   2   2  -3    0.68    0.06
   2   2  -3    0.69    0.08
   2   2  -3    0.66    0.06
  -2  -2   3    0.48    0.05
  -2  -2   3    0.50    0.05
   1   2  -3    0.12    0.03
   1   2  -3    0.13    0.04
   1   2  -3    0.18    0.03
  -1  -2   3    0.18    0.04
  -1  -2   3    0.11    0.03
  -1  -2   3    0.13    0.03
   0   2  -3   26.60    0.52
   0   2  -3   26.39    0.51
   0  -2   3   26.35    0.57
   0  -2   3   26.74    0.54
   0  -2   3   27.68    0.52
  -1   2  -3    3.82    0.10
  -1   2  -3    3.52    0.12
   1  -2   3    3.63    0.13
   1  -2   3    3.86    0.10
   1  -2   3    3.79    0.13
  -2   2  -3   25.12    0.46
  -2   2  -3   23.82    0.49
   2  -2   3   23.86    0.51
   2  -2   3   24.84    0.47
   2  -2   3   23.67    0.50
  -3   2  -3    0.06    0.03
  -3   2  -3    0.05    0.02
  -3   2  -3    0.03    0.02
   3  -2   3    0.02    0.02
   3  -2   3    0.02    0.02
   3  -2   3    0.04    0.02
  -4   2  -3   10.88    0.25
  -4   2  -3   10.63    0.29
  -4   2  -3   10.45    0.28
   4  -2   3   11.05    0.24
   4  -2   3   11.18    0.26
  -5   2  -3    6.54    0.22
  -5   2  -3    6.81    0.21
   5  -2   3    6.83    0.20
   5  -2   3    6.46    0.15
  -6   2  -3    0.31    0.06
  -6   2  -3    0.35    0.06
   6  -2   3    0.29    0.05
   6  -2   3    0.32    0.03
  -7   2  -3    0.89    0.10
   8   1  -3    1.30    0.14
   8   1  -3    1.33    0.14
   8   1  -3    1.39    0.15
  -8  -1   3    1.66    0.13
   7   1  -3    3.17    0.18
   7   1  -3    3.34    0.18
   7   1  -3    2.80    0.17
  -7  -1   3    3.50    0.19
   6   1  -3    7.21    0.26
   6   1  -3    7.34    0.27
   6   1  -3    7.10    0.25
  -6  -1   3    6.96    0.26
   5   1  -3    0.94    0.10
   5   1  -3    0.97    0.10
   5   1  -3    0.93    0.10
  -5  -1   3    1.08    0.11
   4   1  -3   17.21    0.43
   4   1  -3   16.97    0.41
   4   1  -3   17.05    0.41
  -4  -1   3   17.16    0.42
  -4  -1   3   17.96    0.39
   3   1  -3    5.65    0.18
   3   1  -3    5.83    0.18
   3   1  -3    5.52    0.19
  -3  -1   3    5.72    0.16
  -3  -1   3    5.82    0.18
   2   1  -3    3.49    0.09
   2   1  -3    3.34    0.12
   2   1  -3    3.25    0.12
   2   1  -3    3.27    0.14
  -2  -1   3    3.05    0.11
  -2  -1   3    3.18    0.12
   1   1  -3    0.61    0.05
   1   1  -3    0.68    0.04
   1   1  -3    0.44    0.05
  -1  -1   3    0.61    0.05
  -1  -1   3    0.66    0.05
  -1  -1   3    0.64    0.07
   0   1  -3   10.35    0.23
   0   1  -3   10.60    0.22
   0  -1   3   10.50    0.26
   0  -1   3   10.65    0.22
   0  -1   3   10.18    0.24
  -1   1  -3   12.10    0.25
   1  -1   3   11.97    0.27
   1  -1   3   12.46    0.28
  -2   1  -3    4.94    0.14
  -2   1  -3    5.30    0.13
   2  -1   3    5.08    0.14
   2  -1   3    5.24    0.12
  -3   1  -3    2.46    0.10
  -3   1  -3    2.65    0.09
  -3   1  -3    2.58    0.10
   3  -1   3    2.62    0.08
   3  -1   3    2.50    0.08
   3  -1   3    2.40    0.08
  -4   1  -3   23.68    0.51
  -4   1  -3   24.24    0.48
  -4   1  -3   23.26    0.50
  -4   1  -3   23.66    0.47
   4  -1   3   24.18    0.45
  -5   1  -3    2.17    0.11
  -5   1  -3    2.62    0.11
  -5   1  -3    2.59    0.12
  -5   1  -3    2.58    0.11
  -6   1  -3    0.07    0.03
  -6   1  -3    0.05    0.04
  -6   1  -3    0.07    0.03
  -6   1  -3    0.10    0.03
  -7   1  -3    2.26    0.12
  -7   1  -3    2.22    0.13
  -7   1  -3    2.25    0.13
   8   0  -3    6.71    0.28
   8   0  -3    6.60    0.28
   8   0  -3    7.00    0.28
  -8   0   3    7.12    0.29
   7   0  -3    0.24    0.07
   7   0  -3    0.39    0.08
   7   0  -3    0.31    0.07
  -7   0   3    0.52    0.09
   6   0  -3    4.40    0.20
   6   0  -3    4.74    0.20
   6   0  -3    4.10    0.19
   5   0  -3    7.41    0.25
   5   0  -3    7.96    0.25
   5   0  -3    7.63    0.24
  -5   0   3    7.48    0.25
  -5   0   3    8.02    0.23
   4   0  -3   20.51    0.46
   4   0  -3   19.39    0.47
   4   0  -3   20.48    0.46
  -4   0   3   20.37    0.47
  -4   0   3   21.03    0.45
   3   0  -3    1.91    0.09
   3   0  -3    1.77    0.09
   3   0  -3    1.83    0.10
  -3   0   3    1.89    0.10
  -3   0   3    1.81    0.08
   2   0  -3   15.10    0.33
   2   0  -3   15.52    0.34
   2   0  -3   15.51    0.36
  -2   0   3   15.68    0.34
  -2   0   3   15.20    0.34
   1   0  -3   79.11    1.52
  -1   0   3   84.22    1.46
  -1   0   3   80.13    1.49
   0   0  -3   26.00    0.53
   0   0  -3   26.08    0.50
   0   0  -3   25.71    0.48
   0   0   3   26.59    0.53
   0   0   3   26.12    0.48
  -1   0  -3    9.49    0.20
  -1   0  -3    9.03    0.20
   1   0   3    9.15    0.22
  -2   0  -3    0.20    0.03
  -2   0  -3    0.35    0.04
   2   0   3    0.38    0.04
   2   0   3    0.27    0.04
  -3   0  -3    0.89    0.04
  -3   0  -3    0.82    0.05
   3   0   3    0.83    0.04
   3   0   3    0.87    0.04
   3   0   3    0.80    0.05
  -4   0  -3    9.77    0.22
  -4   0  -3    9.64    0.24
  -4   0  -3    9.48    0.24
  -4   0  -3    9.84    0.24
  -5   0  -3    3.27    0.12
  -5   0  -3    3.33    0.12
  -5   0  -3    3.29    0.12
  -5   0  -3    3.28    0.13
  -6   0  -3    0.30    0.05
  -6   0  -3    0.26    0.05
  -6   0  -3    0.33    0.05
  -6   0  -3    0.27    0.04
  -7   0  -3    0.63    0.08
  -7   0  -3    0.52    0.07
  -7   0  -3    0.54    0.07
  -8   0  -3    1.77    0.11
   8  -1  -3    0.13    0.05
   8  -1  -3    0.05    0.04
   8  -1  -3   -0.05    0.04
  -8   1   3    0.08    0.03
   7  -1  -3    1.53    0.14
   7  -1  -3    1.40    0.12
   7  -1  -3    1.20    0.12
  -7   1   3    1.09    0.13
   6  -1  -3    6.94    0.24
   6  -1  -3    6.72    0.25
   6  -1  -3    6.59    0.24
  -6   1   3    6.64    0.25
  -6   1   3    7.56    0.24
   5  -1  -3   13.05    0.35
   5  -1  -3   12.57    0.35
   5  -1  -3   12.51    0.34
  -5   1   3   13.77    0.34
  -5   1   3   13.08    0.36
   4  -1  -3    4.33    0.16
   4  -1  -3    4.53    0.17
   4  -1  -3    4.35    0.16
  -4   1   3    4.26    0.17
  -4   1   3    4.71    0.16
   3  -1  -3    0.30    0.05
   3  -1  -3    0.25    0.04
   3  -1  -3    0.27    0.05
  -3   1   3    0.26    0.05
  -3   1   3    0.30    0.05
   2  -1  -3   38.32    0.78
   2  -1  -3   39.64    0.74
   2  -1  -3   39.28    0.74
  -2   1   3   39.18    0.76
  -2   1   3   38.28    0.75
   1  -1  -3   37.90    0.75
   1  -1  -3   36.55    0.70
  -1   1   3   37.47    0.70
  -1   1   3   37.51    0.72
   0  -1  -3   46.74    0.90
   0  -1  -3   45.41    0.84
   0   1   3   47.79    0.88
   0   1   3   46.69    0.84
   0   1   3   46.29    0.89
  -1  -1  -3   12.93    0.27
  -1  -1  -3   13.05    0.26
   1   1   3   12.75    0.27
   1   1   3   12.98    0.29
  -2  -1  -3    6.57    0.16
  -2  -1  -3    6.46    0.16
   2   1   3    6.22    0.16
   2   1   3    6.52    0.16
  -3  -1  -3   36.39    0.69
  -3  -1  -3   37.50    0.67
  -3  -1  -3   35.55    0.69
   3   1   3   37.20    0.69
   3   1   3   36.24    0.69
   3   1   3   37.08    0.70
  -4  -1  -3    6.61    0.18
  -4  -1  -3    6.87    0.17
  -4  -1  -3    6.39    0.18
   4   1   3    6.44    0.15
   4   1   3    6.49    0.17
   4   1   3    6.84    0.15
  -5  -1  -3    1.13    0.06
  -5  -1  -3    1.13    0.07
  -5  -1  -3    1.21    0.07
  -5  -1  -3    1.21    0.07
   5   1   3    1.15    0.04
   5   1   3    1.20    0.04
   5   1   3    1.18    0.07
  -6  -1  -3    0.49    0.06
  -6  -1  -3    0.52    0.06
  -6  -1  -3    0.51    0.07
  -6  -1  -3    0.47    0.06
   6   1   3    0.49    0.03
  -7  -1  -3    5.59    0.19
  -7  -1  -3    5.38    0.20
   7   1   3    5.47    0.19
   7   1   3    5.52    0.14
  -8  -1  -3    3.37    0.16
  -8  -1  -3    3.27    0.16
   8   1   3    3.16    0.11
  -9  -1  -3    0.01    0.02
   7  -2  -3    0.12    0.05
   7  -2  -3    0.22    0.06
   7  -2  -3    0.16    0.05
  -7   2   3    0.18    0.05
   6  -2  -3    1.68    0.12
   6  -2  -3    1.38    0.11
   6  -2  -3    1.62    0.11
  -6   2   3    1.49    0.11
  -6   2   3    1.37    0.12
   5  -2  -3    6.59    0.23
   5  -2  -3    7.07    0.23
   5  -2  -3    6.64    0.22
  -5   2   3    6.87    0.23
  -5   2   3    6.69    0.24
   4  -2  -3    0.00    0.03
   4  -2  -3    0.02    0.03
   4  -2  -3    0.00    0.03
  -4   2   3    0.00    0.03
  -4   2   3   -0.01    0.03
   3  -2  -3    9.23    0.24
   3  -2  -3    8.95    0.25
   3  -2  -3    9.22    0.24
  -3   2   3    9.07    0.25
  -3   2   3    9.31    0.25
   2  -2  -3   16.48    0.36
   2  -2  -3   16.48    0.38
  -2   2   3   16.91    0.37
  -2   2   3   16.68    0.37
   1  -2  -3    0.09    0.03
   1  -2  -3    0.07    0.02
  -1   2   3    0.10    0.03
  -1   2   3    0.11    0.03
   0  -2  -3    0.20    0.03
   0  -2  -3    0.25    0.05
   0  -2  -3    0.21    0.03
   0   2   3    0.20    0.02
   0   2   3    0.18    0.03
  -1  -2  -3    0.94    0.04
  -1  -2  -3    0.91    0.05
   1   2   3    0.89    0.04
   1   2   3    0.98    0.06
  -2  -2  -3   13.16    0.25
  -2  -2  -3   12.94    0.27
   2   2   3   13.15    0.27
   2   2   3   13.30    0.29
   2   2   3   12.88    0.27
  -3  -2  -3   61.89    1.12
  -3  -2  -3   62.11    1.12
   3   2   3   63.63    1.14
   3   2   3   62.32    1.12
   3   2   3   61.14    1.16
  -4  -2  -3    2.26    0.10
  -4  -2  -3    2.61    0.09
   4   2   3    2.50    0.08
   4   2   3    2.53    0.09
   4   2   3    2.45    0.09
  -5  -2  -3   17.61    0.38
  -5  -2  -3   16.97    0.38
   5   2   3   16.72    0.37
   5   2   3   17.52    0.36
   5   2   3   16.66    0.35
  -6  -2  -3   13.26    0.34
  -6  -2  -3   14.39    0.34
   6   2   3   13.76    0.33
   6   2   3   13.61    0.30
  -7  -2  -3    0.14    0.04
  -7  -2  -3    0.28    0.06
   7   2   3    0.26    0.04
   7   2   3    0.20    0.04
  -8  -2  -3    0.06    0.03
  -8  -2  -3    0.09    0.04
   8   2   3    0.07    0.03
  -9  -2  -3    0.09    0.04
   9   2   3    0.07    0.04
   7  -3  -3    4.36    0.20
  -7   3   3    4.33    0.22
  -7   3   3    4.81    0.21
   6  -3  -3    0.01    0.04
  -6   3   3   -0.04    0.03
  -6   3   3    0.00    0.03
   5  -3  -3    0.01    0.04
   5  -3  -3    0.07    0.04
   5  -3  -3    0.07    0.04
  -5   3   3    0.02    0.04
  -5   3   3    0.13    0.05
   4  -3  -3   15.75    0.37
   4  -3  -3   14.99    0.39
   4  -3  -3   15.30    0.36
  -4   3   3   15.36    0.40
  -4   3   3   15.77    0.40
   3  -3  -3   16.76    0.37
   3  -3  -3   16.34    0.40
  -3   3   3   16.47    0.40
  -3   3   3   16.31    0.40
   2  -3  -3   10.02    0.24
   2  -3  -3   10.16    0.27
  -2   3   3    9.64    0.26
  -2   3   3   10.01    0.26
   1  -3  -3    4.56    0.14
   1  -3  -3    4.71    0.13
   1  -3  -3    4.86    0.16
  -1   3   3    4.63    0.15
  -1   3   3    4.83    0.11
   0  -3  -3  138.76    2.45
   0  -3  -3  137.01    2.53
   0  -3  -3  134.73    2.39
   0   3   3  139.00    2.49
   0   3   3  138.81    2.37
  -1  -3  -3   44.51    0.87
  -1  -3  -3   43.79    0.82
  -1  -3  -3   44.76    0.81
   1   3   3   44.96    0.87
   1   3   3   44.93    0.83
   1   3   3   44.12    0.80
  -2  -3  -3   42.61    0.79
  -2  -3  -3   43.05    0.79
   2   3   3   43.87    0.80
   2   3   3   42.82    0.84
   2   3   3   42.77    0.79
  -3  -3  -3    8.93    0.21
  -3  -3  -3    8.82    0.20
   3   3   3    8.71    0.22
   3   3   3    9.09    0.19
   3   3   3    8.68    0.21
  -4  -3  -3   36.62    0.72
  -4  -3  -3   37.15    0.72
   4   3   3   37.26    0.72
   4   3   3   37.89    0.74
   4   3   3   38.34    0.69
  -5  -3  -3    0.06    0.03
  -5  -3  -3    0.05    0.02
   5   3   3    0.06    0.03
   5   3   3    0.04    0.03
  -6  -3  -3   67.12    1.27
  -6  -3  -3   66.86    1.26
   6   3   3   66.39    1.24
   6   3   3   65.22    1.27
  -7  -3  -3    5.06    0.20
  -7  -3  -3    5.47    0.19
   7   3   3    5.11    0.18
   7   3   3    5.09    0.17
  -8  -3  -3    3.86    0.18
  -8  -3  -3    3.90    0.17
   8   3   3    3.56    0.15
   8   3   3    3.67    0.16
  -9  -3  -3   10.48    0.34
  -9  -3  -3   10.51    0.33
   9   3   3   10.32    0.30
  10   3   3    0.30    0.08
  10   3   3    0.35    0.06
  10   3   3    0.47    0.09
   7  -4  -3    0.13    0.06
   7  -4  -3    0.08    0.03
  -7   4   3    0.04    0.03
   6  -4  -3    0.20    0.06
   6  -4  -3    0.19    0.06
  -6   4   3    0.21    0.06
   5  -4  -3    1.17    0.10
   5  -4  -3    1.11    0.12
  -5   4   3    1.15    0.12
  -5   4   3    1.14    0.12
   4  -4  -3    0.11    0.05
   4  -4  -3    0.03    0.04
  -4   4   3    0.06    0.04
  -4   4   3    0.04    0.04
   3  -4  -3   14.03    0.37
   3  -4  -3   14.91    0.34
   3  -4  -3   14.70    0.37
  -3   4   3   14.86    0.38
   2  -4  -3    6.19    0.20
   2  -4  -3    6.13    0.20
   2  -4  -3    6.39    0.17
  -2   4   3    6.13    0.20
   1  -4  -3    2.47    0.09
   1  -4  -3    2.51    0.12
   1  -4  -3    2.46    0.11
  -1   4   3    2.50    0.11
  -1   4   3    2.63    0.08
   0  -4  -3    4.79    0.17
   0  -4  -3    5.10    0.15
   0  -4  -3    5.28    0.13
   0   4   3    5.10    0.15
   0   4   3    5.29    0.13
  -1  -4  -3   38.86    0.80
  -1  -4  -3   39.80    0.72
  -1  -4  -3   39.13    0.75
   1   4   3   37.93    0.72
   1   4   3   39.64    0.75
   1   4   3   41.45    0.80
  -2  -4  -3    9.25    0.22
  -2  -4  -3    9.55    0.25
  -2  -4  -3    9.30    0.21
   2   4   3    9.31    0.25
   2   4   3    9.29    0.20
   2   4   3    9.10    0.22
  -3  -4  -3   12.75    0.28
  -3  -4  -3   12.81    0.29
   3   4   3   12.65    0.29
   3   4   3   13.38    0.26
   3   4   3   12.57    0.32
  -4  -4  -3   19.64    0.42
   4   4   3   19.66    0.41
   4   4   3   18.94    0.44
  -5  -4  -3    2.27    0.10
  -5  -4  -3    2.32    0.11
   5   4   3    2.29    0.11
   5   4   3    2.22    0.11
  -6  -4  -3    2.02    0.11
  -6  -4  -3    1.89    0.11
   6   4   3    1.85    0.11
   6   4   3    2.01    0.11
  -7  -4  -3    0.87    0.09
  -7  -4  -3    0.87    0.10
   7   4   3    0.97    0.09
   7   4   3    0.77    0.08
  -8  -4  -3    5.31    0.22
  -8  -4  -3    5.14    0.21
   8   4   3    5.12    0.19
   8   4   3    5.10    0.20
  -9  -4  -3    7.14    0.26
  -9  -4  -3    6.78    0.27
   9   4   3    7.08    0.25
 -10  -4  -3    0.04    0.03
  10   4   3    0.00    0.03
  10   4   3   -0.05    0.03
  10   4   3   -0.06    0.03
   6  -5  -3    0.26    0.06
   6  -5  -3    0.30    0.07
  -6   5   3    0.27    0.07
   5  -5  -3    1.98    0.14
   5  -5  -3    1.90    0.14
  -5   5   3    1.94    0.13
   4  -5  -3   13.83    0.40
   4  -5  -3   14.68    0.40
  -4   5   3   14.14    0.40
   3  -5  -3    2.53    0.13
   3  -5  -3    2.46    0.13
  -3   5   3    2.46    0.13
   2  -5  -3    0.96    0.09
   2  -5  -3    1.20    0.09
  -2   5   3    1.12    0.08
   1  -5  -3    5.15    0.19
   1  -5  -3    5.01    0.17
   1  -5  -3    5.22    0.14
  -1   5   3    4.91    0.17
  -1   5   3    5.11    0.14
   0  -5  -3    4.15    0.16
   0  -5  -3    4.46    0.12
   0  -5  -3    4.02    0.14
   0   5   3    3.93    0.14
   0   5   3    4.15    0.12
  -1  -5  -3   60.60    1.21
  -1  -5  -3   63.28    1.09
  -1  -5  -3   59.37    1.15
   1   5   3   61.67    1.15
   1   5   3   62.35    1.20
   1   5   3   60.67    1.11
  -2  -5  -3    0.47    0.04
  -2  -5  -3    0.39    0.05
  -2  -5  -3    0.49    0.07
   2   5   3    0.41    0.06
   2   5   3    0.48    0.04
   2   5   3    0.42    0.05
  -3  -5  -3   13.81    0.30
  -3  -5  -3   13.34    0.31
   3   5   3   13.08    0.31
   3   5   3   13.77    0.35
   3   5   3   14.10    0.27
  -4  -5  -3   46.42    0.88
  -4  -5  -3   46.80    0.90
   4   5   3   46.82    0.95
   4   5   3   46.01    0.89
  -5  -5  -3    0.20    0.04
  -5  -5  -3    0.20    0.04
   5   5   3    0.17    0.05
   5   5   3    0.20    0.04
  -6  -5  -3    0.45    0.07
  -6  -5  -3    0.52    0.07
   6   5   3    0.44    0.07
   6   5   3    0.51    0.07
  -7  -5  -3    7.47    0.25
  -7  -5  -3    7.41    0.25
   7   5   3    7.46    0.24
   7   5   3    7.33    0.25
  -8  -5  -3    0.69    0.10
  -8  -5  -3    0.76    0.09
   8   5   3    0.79    0.10
   8   5   3    0.71    0.08
  -9  -5  -3    8.21    0.30
  -9  -5  -3    7.85    0.28
   9   5   3    7.94    0.29
 -10  -5  -3    0.03    0.03
 -10  -5  -3    0.01    0.02
  10   5   3    0.13    0.05
  10   5   3    0.08    0.05
   6  -6  -3    3.84    0.20
   6  -6  -3    3.87    0.21
  -6   6   3    3.71    0.20
   5  -6  -3    0.15    0.06
   5  -6  -3    0.07    0.05
  -5   6   3    0.18    0.06
   4  -6  -3    6.76    0.26
   4  -6  -3    7.05    0.26
  -4   6   3    6.93    0.26
   3  -6  -3    3.90    0.18
   3  -6  -3    3.81    0.18
  -3   6   3    3.83    0.18
   2  -6  -3    9.57    0.29
   2  -6  -3    9.80    0.30
  -2   6   3    9.92    0.29
   1  -6  -3   40.25    0.82
   1  -6  -3   39.72    0.86
  -1   6   3   39.32    0.83
  -1   6   3   41.10    0.77
   0  -6  -3   14.62    0.36
   0  -6  -3   13.73    0.38
   0   6   3   14.92    0.35
   0   6   3   14.98    0.33
  -1  -6  -3    0.16    0.04
  -1  -6  -3    0.16    0.02
  -1  -6  -3    0.18    0.05
   1   6   3    0.19    0.04
   1   6   3    0.16    0.03
  -2  -6  -3   -0.05    0.02
  -2  -6  -3    0.04    0.03
  -2  -6  -3    0.00    0.01
   2   6   3    0.05    0.03
   2   6   3    0.02    0.02
   2   6   3    0.02    0.02
  -3  -6  -3    2.66    0.10
  -3  -6  -3    2.77    0.12
   3   6   3    2.87    0.14
   3   6   3    2.85    0.12
  -4  -6  -3   15.07    0.35
  -4  -6  -3   15.10    0.37
   4   6   3   15.43    0.36
   4   6   3   15.36    0.40
  -5  -6  -3    9.24    0.26
  -5  -6  -3    9.77    0.27
   5   6   3    9.19    0.29
   5   6   3    9.27    0.26
  -6  -6  -3    1.73    0.11
  -6  -6  -3    1.79    0.11
   6   6   3    1.52    0.11
   6   6   3    1.68    0.11
  -7  -6  -3    9.02    0.28
  -7  -6  -3    8.50    0.28
   7   6   3    8.41    0.27
   7   6   3    8.69    0.30
  -8  -6  -3    0.37    0.07
  -8  -6  -3    0.32    0.07
   8   6   3    0.39    0.07
   8   6   3    0.27    0.07
  -9  -6  -3   -0.02    0.02
  -9  -6  -3   -0.01    0.04
   9   6   3    0.02    0.03
   5  -7  -3    0.31    0.08
   5  -7  -3    0.39    0.08
  -5   7   3    0.21    0.06
   4  -7  -3    0.05    0.04
   4  -7  -3    0.04    0.05
  -4   7   3    0.16    0.06
   3  -7  -3    3.90    0.19
   3  -7  -3    4.18    0.20
  -3   7   3    4.14    0.19
   2  -7  -3    0.13    0.05
   2  -7  -3    0.17    0.06
  -2   7   3    0.19    0.05
   1  -7  -3   14.89    0.39
   1  -7  -3   14.75    0.41
  -1   7   3   14.64    0.34
  -1   7   3   14.47    0.38
   0  -7  -3    1.57    0.12
   0  -7  -3    1.69    0.11
   0   7   3    1.74    0.09
   0   7   3    1.61    0.10
  -1  -7  -3    0.03    0.03
  -1  -7  -3    0.05    0.04
   1   7   3    0.03    0.03
   1   7   3    0.05    0.03
  -2  -7  -3   49.74    1.05
  -2  -7  -3   48.77    0.99
   2   7   3   50.45    0.96
   2   7   3   50.62    0.96
  -3  -7  -3    0.17    0.03
  -3  -7  -3    0.13    0.04
   3   7   3    0.18    0.05
   3   7   3    0.18    0.04
  -4  -7  -3    2.10    0.10
  -4  -7  -3    2.06    0.11
   4   7   3    2.07    0.13
   4   7   3    1.78    0.11
  -5  -7  -3    2.01    0.11
  -5  -7  -3    1.93    0.11
   5   7   3    1.70    0.11
   5   7   3    2.05    0.14
  -6  -7  -3    8.77    0.27
  -6  -7  -3    8.94    0.28
   6   7   3    8.85    0.27
   6   7   3    8.54    0.30
  -7  -7  -3   10.06    0.31
  -7  -7  -3    9.80    0.31
   7   7   3    9.65    0.33
   7   7   3   10.10    0.30
  -8  -7  -3    0.22    0.06
  -8  -7  -3    0.27    0.06
   8   7   3    0.39    0.07
   8   7   3    0.37    0.08
  -9  -7  -3    0.35    0.07
  -9  -7  -3    0.47    0.09
   9   7   3    0.52    0.09
   9   7   3    0.45    0.08
   4  -8  -3    0.03    0.04
   4  -8  -3    0.01    0.05
  -4   8   3    0.06    0.05
   3  -8  -3    2.63    0.17
   3  -8  -3    3.16    0.18
  -3   8   3    2.70    0.17
   2  -8  -3    0.05    0.05
   2  -8  -3    0.06    0.05
  -2   8   3    0.10    0.05
   1  -8  -3    5.71    0.22
   1  -8  -3    5.01    0.23
  -1   8   3    5.37    0.18
  -1   8   3    5.27    0.21
   0  -8  -3    3.21    0.16
   0  -8  -3    3.48    0.18
   0   8   3    3.22    0.15
   0   8   3    3.14    0.14
  -1  -8  -3    0.11    0.05
  -1  -8  -3    0.03    0.04
   1   8   3    0.04    0.03
   1   8   3    0.05    0.03
  -2  -8  -3   32.97    0.72
   2   8   3   33.77    0.70
  -3  -8  -3    0.52    0.08
   3   8   3    0.68    0.08
  -4  -8  -3   -0.02    0.03
   4   8   3   -0.05    0.03
  -5  -8  -3   19.22    0.48
  -5  -8  -3   20.04    0.45
   5   8   3   19.84    0.53
   5   8   3   19.41    0.48
  -6  -8  -3    0.16    0.05
  -6  -8  -3    0.28    0.06
   6   8   3    0.18    0.06
   6   8   3    0.25    0.06
  -7  -8  -3    2.62    0.15
  -7  -8  -3    2.75    0.16
   7   8   3    2.77    0.17
   7   8   3    2.61    0.15
  -8  -8  -3    0.34    0.07
  -8  -8  -3    0.39    0.08
   8   8   3    0.49    0.09
   8   8   3    0.26    0.07
  -9  -8  -3    0.04    0.04
  -9  -8  -3    0.00    0.03
   9   8   3   -0.04    0.03
   9   8   3    0.06    0.04
   4  -9  -3   -0.04    0.03
   4  -9  -3    0.08    0.04
  -4   9   3    0.01    0.03
   3  -9  -3    5.65    0.26
   3  -9  -3    5.43    0.25
  -3   9   3    5.36    0.25
   2  -9  -3    1.07    0.13
   2  -9  -3    1.04    0.13
  -2   9   3    1.26    0.13
   1  -9  -3    0.81    0.11
   1  -9  -3    1.07    0.12
  -1   9   3    0.92    0.10
   0  -9  -3    0.67    0.10
   0  -9  -3    0.77    0.10
   0   9   3    0.65    0.08
   0   9   3    0.85    0.09
  -1  -9  -3    5.94    0.26
  -1  -9  -3    5.93    0.23
   1   9   3    5.44    0.20
   1   9   3    5.76    0.20
  -2  -9  -3   14.94    0.41
   2   9   3   14.64    0.38
  -3  -9  -3    0.05    0.05
   3   9   3    0.11    0.04
  -4  -9  -3    3.65    0.18
   4   9   3    4.19    0.18
  -5  -9  -3    9.47    0.31
   5   9   3    9.29    0.30
  -6  -9  -3    0.00    0.03
   6   9   3    0.02    0.04
  -7  -9  -3    0.02    0.03
  -7  -9  -3   -0.01    0.04
   7   9   3   -0.03    0.03
   7   9   3    0.01    0.04
  -8  -9  -3    0.27    0.06
  -8  -9  -3    0.12    0.05
   8   9   3    0.20    0.07
   8   9   3    0.21    0.06
   2 -10  -3    0.16    0.06
   2 -10  -3    0.17    0.07
  -2  10   3    0.17    0.06
   1 -10  -3    1.67    0.15
   1 -10  -3    1.66    0.15
  -1  10   3    1.85    0.13
   0 -10  -3    3.33    0.19
   0 -10  -3    3.64    0.21
   0  10   3    3.27    0.17
   0  10   3    3.29    0.16
  -1 -10  -3    0.71    0.10
   1  10   3    0.65    0.08
  -2 -10  -3    4.15    0.20
   2  10   3    4.46    0.19
  -3 -10  -3    0.07    0.04
   3  10   3    0.03    0.04
  -4 -10  -3    0.84    0.11
   4  10   3    0.90    0.11
  -5 -10  -3    0.95    0.11
   5  10   3    0.89    0.11
  -6 -10  -3    0.19    0.06
   6  10   3   -0.02    0.04
  -7 -10  -3    0.28    0.06
   7  10   3    0.37    0.08
  -8 -10  -3    2.44    0.15
   8  10   3    2.16    0.15
   1 -11  -3    0.26    0.08
   1 -11  -3    0.10    0.05
  -1  11   3    0.15    0.05
   0 -11  -3    1.82    0.15
   0  11   3    2.22    0.13
   0  11   3    2.03    0.15
  -1 -11  -3    0.03    0.05
   1  11   3    0.05    0.04
  -2 -11  -3    0.15    0.06
   2  11   3    0.23    0.06
  -3 -11  -3    7.79    0.30
   3  11   3    7.54    0.28
  -4 -11  -3    1.65    0.13
   4  11   3    1.65    0.13
  -5 -11  -3    0.05    0.04
   5  11   3    0.06    0.05
  -6 -11  -3    1.37    0.12
   6  11   3    1.40    0.14
  -7 -11  -3    0.01    0.03
   7  11   3    0.04    0.04
  -1 -12  -3    0.32    0.08
   1  12   3    0.40    0.08
  -2 -12  -3    0.60    0.10
   2  12   3    0.51    0.08
  -3 -12  -3    1.97    0.15
   3  12   3    2.35    0.15
  -4 -12  -3    0.78    0.11
   4  12   3    0.86    0.11
  -5 -12  -3   -0.02    0.03
   5  12   3    0.02    0.03
   1  10  -4    0.69    0.10
   4   9  -4    0.04    0.04
  -4  -9   4   -0.03    0.03
   3   9  -4    0.62    0.10
  -3  -9   4    0.53    0.09
   2   9  -4    1.24    0.13
  -2  -9   4    1.16    0.13
   1   9  -4    0.06    0.05
  -1  -9   4    0.11    0.05
   0   9  -4    0.31    0.08
  -1   9  -4    0.08    0.05
   1  -9   4    0.13    0.06
   1  -9   4    0.08    0.03
  -2   9  -4    1.47    0.15
   2  -9   4    1.72    0.15
   2  -9   4    1.66    0.12
  -5  -8   4    0.87    0.12
   4   8  -4    6.79    0.26
  -4  -8   4    6.92    0.28
   3   8  -4   11.56    0.35
  -3  -8   4   11.60    0.37
   2   8  -4    0.08    0.05
  -2  -8   4    0.05    0.05
   1   8  -4    2.05    0.14
  -1  -8   4    1.87    0.13
   0   8  -4    3.08    0.17
   0  -8   4    2.77    0.16
   0  -8   4    2.96    0.16
  -1   8  -4   -0.03    0.04
   1  -8   4    0.01    0.04
   1  -8   4    0.06    0.05
  -2   8  -4    0.22    0.07
   2  -8   4    0.14    0.05
   2  -8   4    0.07    0.05
  -3   8  -4    1.13    0.13
   3  -8   4    1.15    0.14
   3  -8   4    0.99    0.13
  -4   8  -4    0.53    0.09
   4  -8   4    0.53    0.09
   4  -8   4    0.51    0.09
   6   7  -4    0.05    0.04
   6   7  -4   -0.02    0.03
  -6  -7   4   -0.01    0.04
  -5  -7   4    0.10    0.05
   4   7  -4    0.16    0.06
  -4  -7   4   -0.02    0.04
   3   7  -4    1.21    0.12
  -3  -7   4    1.23    0.12
   2   7  -4    2.59    0.14
  -2  -7   4    2.30    0.14
   1   7  -4    0.16    0.06
  -1  -7   4    0.28    0.06
  -1  -7   4    0.22    0.05
   0   7  -4    2.04    0.14
   0  -7   4    2.13    0.16
   0  -7   4    2.22    0.13
   0  -7   4    2.03    0.13
  -1   7  -4    2.14    0.14
   1  -7   4    2.20    0.14
   1  -7   4    1.91    0.15
  -2   7  -4   -0.02    0.04
   2  -7   4   -0.01    0.04
   2  -7   4    0.03    0.03
  -3   7  -4    0.03    0.04
   3  -7   4    0.05    0.05
   3  -7   4    0.01    0.04
  -4   7  -4    0.84    0.11
   4  -7   4    0.91    0.12
   4  -7   4    0.73    0.10
  -5   7  -4    0.03    0.03
   5  -7   4    0.01    0.03
   5  -7   4   -0.02    0.04
   7   6  -4    0.32    0.07
   7   6  -4    0.33    0.07
  -7  -6   4    0.25    0.06
   6   6  -4    0.00    0.03
   6   6  -4    0.01    0.04
  -6  -6   4    0.05    0.05
   5   6  -4    2.91    0.16
   5   6  -4    2.98    0.16
  -5  -6   4    2.58    0.17
   4   6  -4    4.42    0.18
  -4  -6   4    4.23    0.20
   3   6  -4    1.14    0.09
  -3  -6   4    1.05    0.11
   2   6  -4    1.46    0.10
  -2  -6   4    1.33    0.10
   1   6  -4    2.38    0.13
  -1  -6   4    2.58    0.13
  -1  -6   4    2.52    0.13
   0   6  -4    0.95    0.10
   0  -6   4    0.84    0.11
   0  -6   4    1.03    0.09
   0  -6   4    1.26    0.09
  -1   6  -4    1.31    0.11
   1  -6   4    1.53    0.10
   1  -6   4    1.45    0.11
   1  -6   4    1.26    0.13
  -2   6  -4   -0.04    0.03
   2  -6   4    0.00    0.03
   2  -6   4   -0.02    0.04
  -3   6  -4    1.65    0.13
   3  -6   4    1.90    0.14
   3  -6   4    2.09    0.14
  -4   6  -4    3.71    0.19
   4  -6   4    3.59    0.19
   4  -6   4    3.57    0.19
  -5   6  -4    0.07    0.04
   5  -6   4    0.07    0.06
   5  -6   4    0.07    0.05
  -6   6  -4    0.04    0.03
   6  -6   4    0.03    0.04
   6  -6   4    0.01    0.04
   7   5  -4    1.32    0.16
   7   5  -4    1.11    0.13
   7   5  -4    1.03    0.12
  -7  -5   4    1.20    0.14
   6   5  -4    1.50    0.12
   6   5  -4    1.30    0.16
   6   5  -4    1.74    0.13
  -6  -5   4    1.75    0.14
   5   5  -4    0.02    0.05
   5   5  -4    0.00    0.03
   5   5  -4    0.00    0.04
  -5  -5   4   -0.02    0.04
   4   5  -4    0.09    0.04
   4   5  -4    0.17    0.05
  -4  -5   4    0.01    0.04
   3   5  -4    0.05    0.03
   3   5  -4    0.07    0.03
  -3  -5   4    0.02    0.04
   2   5  -4    7.20    0.21
   2   5  -4    7.10    0.22
  -2  -5   4    7.24    0.23
  -2  -5   4    7.44    0.22
   1   5  -4    6.10    0.20
  -1  -5   4    6.18    0.20
  -1  -5   4    5.99    0.20
   0   5  -4    0.00    0.03
   0  -5   4   -0.02    0.03
   0  -5   4   -0.02    0.03
   0  -5   4    0.03    0.03
  -1   5  -4   10.21    0.30
   1  -5   4   10.37    0.33
   1  -5   4   10.43    0.30
   1  -5   4   10.75    0.28
  -2   5  -4    0.05    0.03
   2  -5   4    0.02    0.04
   2  -5   4    0.01    0.03
   2  -5   4    0.01    0.04
  -3   5  -4    1.53    0.11
   3  -5   4    1.60    0.12
   3  -5   4    1.72    0.12
  -4   5  -4    2.42    0.14
   4  -5   4    2.56    0.16
   4  -5   4    2.33    0.14
  -5   5  -4    1.38    0.11
   5  -5   4    1.21    0.11
   5  -5   4    1.35    0.14
  -6   5  -4    1.05    0.11
   6  -5   4    0.59    0.10
   6  -5   4    0.74    0.09
   7  -5   4    3.85    0.21
   7  -5   4    3.55    0.16
   7   4  -4    0.09    0.05
   7   4  -4    0.10    0.06
   7   4  -4    0.08    0.05
  -7  -4   4    0.07    0.05
   6   4  -4    7.19    0.27
   6   4  -4    7.40    0.28
   6   4  -4    7.75    0.32
  -6  -4   4    7.28    0.28
   5   4  -4    0.69    0.09
   5   4  -4    0.79    0.12
   5   4  -4    0.60    0.08
  -5  -4   4    0.66    0.09
   4   4  -4    1.48    0.11
   4   4  -4    1.67    0.11
   4   4  -4    1.59    0.13
  -4  -4   4    1.49    0.11
   3   4  -4    3.21    0.18
   3   4  -4    3.04    0.13
   3   4  -4    2.82    0.12
   3   4  -4    3.00    0.14
  -3  -4   4    2.70    0.14
   2   4  -4    0.05    0.03
   2   4  -4    0.06    0.03
  -2  -4   4    0.04    0.03
  -2  -4   4    0.00    0.03
   1   4  -4   19.93    0.43
   1   4  -4   19.90    0.44
  -1  -4   4   20.54    0.44
  -1  -4   4   19.21    0.50
  -1  -4   4   20.32    0.46
   0   4  -4    0.39    0.05
   0   4  -4    0.47    0.05
   0  -4   4    0.47    0.07
   0  -4   4    0.48    0.06
   0  -4   4    0.55    0.06
   1  -4   4    1.49    0.08
   1  -4   4    1.39    0.11
   1  -4   4    1.59    0.10
   2  -4   4   15.87    0.41
   2  -4   4   15.76    0.40
   2  -4   4   17.17    0.37
  -3   4  -4    2.15    0.12
   3  -4   4    1.91    0.12
   3  -4   4    2.09    0.12
  -4   4  -4    0.03    0.04
   4  -4   4   -0.02    0.03
   4  -4   4    0.02    0.04
  -5   4  -4    0.12    0.05
  -5   4  -4    0.12    0.05
   5  -4   4    0.10    0.05
   5  -4   4    0.08    0.05
  -6   4  -4    0.48    0.08
  -6   4  -4    0.64    0.09
   6  -4   4    0.43    0.08
   6  -4   4    0.58    0.07
  -7   4  -4    4.84    0.21
   7  -4   4    4.86    0.18
   7  -4   4    4.78    0.23
   7   3  -4    1.78    0.14
   7   3  -4    1.82    0.14
   7   3  -4    2.11    0.16
  -7  -3   4    1.82    0.15
   6   3  -4   11.26    0.35
   6   3  -4   10.89    0.38
   6   3  -4   10.61    0.35
  -6  -3   4   10.91    0.35
   5   3  -4    1.69    0.14
   5   3  -4    1.72    0.12
   5   3  -4    1.79    0.12
  -5  -3   4    1.67    0.12
   4   3  -4    3.34    0.15
   4   3  -4    3.47    0.16
   4   3  -4    3.81    0.19
  -4  -3   4    3.39    0.16
   3   3  -4    3.94    0.15
   3   3  -4    4.17    0.16
   3   3  -4    3.78    0.18
  -3  -3   4    3.77    0.14
  -3  -3   4    3.87    0.16
   2   3  -4    0.37    0.05
   2   3  -4    0.28    0.06
   2   3  -4    0.33    0.05
  -2  -3   4    0.34    0.05
  -2  -3   4    0.35    0.05
   1   3  -4    2.88    0.14
   1   3  -4    2.86    0.11
   1   3  -4    2.91    0.11
  -1  -3   4    2.74    0.12
  -1  -3   4    3.03    0.14
  -1  -3   4    2.92    0.11
   0   3  -4    0.72    0.05
   0   3  -4    0.74    0.06
   0  -3   4    0.71    0.08
   0  -3   4    0.76    0.05
   0  -3   4    0.61    0.06
  -1   3  -4    4.72    0.13
   1  -3   4    4.58    0.16
   1  -3   4    4.67    0.13
   1  -3   4    4.52    0.17
  -2   3  -4    3.56    0.10
   2  -3   4    3.23    0.11
   2  -3   4    3.57    0.15
   2  -3   4    3.44    0.14
  -3   3  -4    0.14    0.04
   3  -3   4    0.17    0.04
   3  -3   4    0.24    0.04
   3  -3   4    0.11    0.04
  -4   3  -4    2.31    0.12
   4  -3   4    2.43    0.12
   4  -3   4    2.53    0.13
  -5   3  -4    0.91    0.10
  -5   3  -4    0.92    0.10
   5  -3   4    0.80    0.07
   5  -3   4    0.92    0.11
  -6   3  -4    0.00    0.04
  -6   3  -4    0.01    0.03
   6  -3   4    0.04    0.03
  -7   3  -4    1.12    0.11
  -7   3  -4    1.04    0.12
   7  -3   4    1.06    0.07
   7  -3   4    0.95    0.12
   8  -3   4    1.36    0.12
   8  -3   4    1.22    0.07
   7   2  -4    0.13    0.06
   7   2  -4    0.11    0.05
   7   2  -4    0.04    0.05
  -7  -2   4    0.08    0.05
   6   2  -4    2.33    0.16
   6   2  -4    2.24    0.15
   6   2  -4    2.09    0.14
  -6  -2   4    1.96    0.14
   5   2  -4    2.06    0.13
   5   2  -4    2.19    0.13
   5   2  -4    1.97    0.15
  -5  -2   4    2.03    0.13
   4   2  -4   17.70    0.47
   4   2  -4   16.94    0.42
   4   2  -4   16.46    0.42
  -4  -2   4   17.28    0.43
  -4  -2   4   16.81    0.39
   3   2  -4   19.99    0.50
   3   2  -4   19.95    0.45
   3   2  -4   19.86    0.45
  -3  -2   4   19.74    0.44
  -3  -2   4   19.83    0.46
   2   2  -4    9.64    0.25
   2   2  -4    9.44    0.29
   2   2  -4   10.03    0.22
  -2  -2   4    9.82    0.26
  -2  -2   4    9.69    0.25
   1   2  -4    4.18    0.17
   1   2  -4    4.25    0.13
   1   2  -4    4.04    0.14
  -1  -2   4    3.98    0.13
  -1  -2   4    4.87    0.15
  -1  -2   4    4.33    0.17
   0   2  -4    7.38    0.19
   0   2  -4    7.47    0.22
   0   2  -4    7.40    0.19
   0  -2   4    7.31    0.18
   0  -2   4    6.89    0.20
   0  -2   4    7.12    0.22
  -1   2  -4    2.74    0.09
  -1   2  -4    2.67    0.11
   1  -2   4    2.82    0.12
   1  -2   4    2.61    0.12
   1  -2   4    2.98    0.09
  -2   2  -4  184.77    3.17
  -2   2  -4  182.25    3.22
   2  -2   4  183.13    3.34
   2  -2   4  177.16    3.36
   2  -2   4  191.35    3.24
  -3   2  -4    1.13    0.06
  -3   2  -4    1.04    0.07
   3  -2   4    1.13    0.08
   3  -2   4    1.12    0.05
   3  -2   4    1.11    0.07
  -4   2  -4    1.47    0.07
  -4   2  -4    1.03    0.08
   4  -2   4    1.33    0.08
   4  -2   4    1.29    0.09
  -5   2  -4   32.10    0.68
   5  -2   4   33.10    0.71
   5  -2   4   31.36    0.64
  -6   2  -4    0.70    0.09
  -6   2  -4    0.75    0.09
   6  -2   4    0.83    0.06
  -7   2  -4    1.82    0.12
  -7   2  -4    1.97    0.13
   7  -2   4    1.69    0.07
   7  -2   4    1.51    0.12
   7   1  -4    2.77    0.17
   7   1  -4    3.03    0.18
   7   1  -4    2.75    0.18
  -7  -1   4    2.70    0.17
   6   1  -4    0.01    0.04
   6   1  -4   -0.04    0.04
   6   1  -4    0.04    0.05
  -6  -1   4   -0.02    0.04
   5   1  -4    2.63    0.15
   5   1  -4    2.54    0.14
   5   1  -4    2.42    0.15
  -5  -1   4    2.42    0.14
   4   1  -4    0.92    0.09
   4   1  -4    0.82    0.09
   4   1  -4    0.79    0.10
  -4  -1   4    0.96    0.07
  -4  -1   4    0.68    0.08
   3   1  -4   43.38    0.90
   3   1  -4   42.14    0.84
   3   1  -4   41.72    0.84
  -3  -1   4   42.70    0.85
  -3  -1   4   42.89    0.84
   2   1  -4    0.03    0.02
   2   1  -4    0.02    0.03
   2   1  -4    0.04    0.01
  -2  -1   4    0.01    0.02
  -2  -1   4   -0.02    0.02
   1   1  -4   11.38    0.31
   1   1  -4   12.17    0.25
   1   1  -4   11.65    0.28
  -1  -1   4   11.72    0.31
  -1  -1   4   11.41    0.28
  -1  -1   4   11.84    0.27
   0   1  -4  116.81    2.15
   0   1  -4  113.41    2.03
   0   1  -4  117.58    2.02
   0  -1   4  116.38    2.16
   0  -1   4  109.98    2.11
   0  -1   4  116.92    2.05
  -1   1  -4   15.19    0.33
  -1   1  -4   15.56    0.32
   1  -1   4   14.66    0.36
   1  -1   4   15.94    0.30
  -2   1  -4    0.82    0.06
  -2   1  -4    0.86    0.05
   2  -1   4    0.87    0.07
   2  -1   4    0.95    0.04
   2  -1   4    0.87    0.07
  -3   1  -4    6.83    0.17
  -3   1  -4    6.56    0.19
   3  -1   4    6.99    0.15
   3  -1   4    6.72    0.18
   3  -1   4    6.42    0.19
  -4   1  -4    0.27    0.05
  -4   1  -4    0.36    0.04
   4  -1   4    0.34    0.04
   4  -1   4    0.29    0.05
   4  -1   4    0.35    0.04
  -5   1  -4   24.15    0.52
  -5   1  -4   24.20    0.49
   5  -1   4   23.13    0.46
   5  -1   4   22.90    0.53
  -6   1  -4    3.61    0.16
  -6   1  -4    3.54    0.14
   6  -1   4    3.54    0.16
   6  -1   4    3.42    0.10
  -7   1  -4    2.99    0.14
   7  -1   4    2.72    0.15
   7   0  -4    1.30    0.14
   7   0  -4    1.47    0.15
   7   0  -4    1.49    0.15
  -7   0   4    1.14    0.13
   6   0  -4    0.07    0.05
   6   0  -4    0.08    0.05
   6   0  -4    0.14    0.06
  -6   0   4    0.08    0.05
   5   0  -4    4.55    0.19
   5   0  -4    4.41    0.19
   5   0  -4    4.33    0.20
  -5   0   4    4.54    0.19
  -5   0   4    4.35    0.17
   4   0  -4    4.34    0.19
   4   0  -4    4.61    0.18
   4   0  -4    4.38    0.18
  -4   0   4    4.60    0.18
  -4   0   4    4.59    0.16
   3   0  -4   -0.01    0.02
   3   0  -4    0.01    0.03
   3   0  -4    0.01    0.03
  -3   0   4   -0.04    0.02
  -3   0   4    0.02    0.02
   2   0  -4    4.85    0.18
  -2   0   4    4.76    0.15
  -2   0   4    4.77    0.15
   1   0  -4    2.18    0.06
   1   0  -4    2.26    0.11
  -1   0   4    2.18    0.10
  -1   0   4    2.18    0.08
  -1   0   4    2.11    0.09
   0   0  -4    0.51    0.04
   0   0  -4    0.50    0.06
   0   0   4    0.53    0.04
   0   0   4    0.72    0.07
   0   0   4    0.39    0.04
  -1   0  -4    0.03    0.02
  -1   0  -4    0.03    0.02
   1   0   4    0.02    0.02
   1   0   4    0.01    0.03
  -2   0  -4    0.71    0.05
  -2   0  -4    0.74    0.05
   2   0   4    0.72    0.05
   2   0   4    0.73    0.06
  -3   0  -4   20.31    0.42
  -3   0  -4   20.14    0.43
   3   0   4   20.46    0.44
   3   0   4   20.87    0.43
   3   0   4   21.40    0.38
  -4   0  -4    4.70    0.15
  -4   0  -4    4.74    0.12
  -4   0  -4    4.66    0.14
   4   0   4    4.49    0.13
   4   0   4    4.63    0.12
   4   0   4    4.49    0.15
  -5   0  -4    0.07    0.03
  -5   0  -4    0.04    0.02
  -5   0  -4    0.04    0.03
   5   0   4    0.07    0.03
   5   0   4    0.10    0.02
   5   0   4    0.09    0.02
  -6   0  -4    3.61    0.15
  -6   0  -4    3.55    0.14
   6   0   4    3.51    0.09
   6   0   4    3.32    0.14
  -7   0  -4    1.09    0.09
  -7   0  -4    1.12    0.09
  -8   0  -4    3.27    0.16
  -8   0  -4    3.38    0.16
   7  -1  -4    0.55    0.09
   7  -1  -4    0.77    0.11
   7  -1  -4    0.65    0.10
  -7   1   4    0.63    0.10
   6  -1  -4    0.33    0.07
   6  -1  -4    0.34    0.07
   6  -1  -4    0.35    0.07
  -6   1   4    0.21    0.06
   5  -1  -4    4.89    0.20
   5  -1  -4    4.72    0.20
   5  -1  -4    4.96    0.21
  -5   1   4    4.71    0.20
  -5   1   4    5.25    0.19
   4  -1  -4    1.95    0.12
   4  -1  -4    1.47    0.10
   4  -1  -4    1.56    0.10
  -4   1   4    1.74    0.10
  -4   1   4    1.59    0.11
   3  -1  -4    1.11    0.08
   3  -1  -4    1.30    0.10
  -3   1   4    1.24    0.08
  -3   1   4    1.10    0.08
   2  -1  -4    5.44    0.19
   2  -1  -4    5.60    0.17
  -2   1   4    5.57    0.17
  -2   1   4    5.53    0.17
   1  -1  -4   13.87    0.32
   1  -1  -4   13.87    0.35
  -1   1   4   14.22    0.32
  -1   1   4   14.02    0.30
   0  -1  -4    0.06    0.02
   0  -1  -4    0.01    0.03
   0  -1  -4    0.17    0.03
   0   1   4    0.09    0.02
   0   1   4    0.03    0.02
   0   1   4    0.07    0.03
  -1  -1  -4    0.44    0.05
  -1  -1  -4    0.42    0.04
   1   1   4    0.31    0.04
   1   1   4    0.48    0.05
  -2  -1  -4    1.70    0.07
  -2  -1  -4    1.66    0.07
   2   1   4    1.62    0.08
  -3  -1  -4   59.32    1.08
  -3  -1  -4   58.02    1.08
   3   1   4   59.54    1.12
   3   1   4   60.37    1.11
  -4  -1  -4   12.24    0.30
  -4  -1  -4   13.34    0.27
  -4  -1  -4   12.52    0.29
   4   1   4   13.23    0.28
   4   1   4   12.55    0.28
   4   1   4   13.05    0.30
  -5  -1  -4    2.13    0.10
  -5  -1  -4    2.40    0.09
  -5  -1  -4    2.34    0.11
   5   1   4    2.27    0.10
   5   1   4    2.33    0.08
   5   1   4    2.23    0.08
  -6  -1  -4   35.32    0.71
  -6  -1  -4   34.89    0.71
  -6  -1  -4   35.65    0.71
   6   1   4   34.24    0.66
   6   1   4   34.44    0.71
  -7  -1  -4    8.81    0.26
  -7  -1  -4    8.40    0.26
   7   1   4    8.48    0.26
   7   1   4    8.52    0.20
  -8  -1  -4    0.10    0.04
   8   1   4    0.08    0.03
   8   1   4    0.11    0.04
  -9  -1  -4    0.60    0.08
   9   1   4    0.80    0.05
   7  -2  -4    1.35    0.14
   7  -2  -4    1.28    0.13
  -7   2   4    1.31    0.14
   6  -2  -4    4.23    0.20
   6  -2  -4    4.28    0.20
  -6   2   4    4.00    0.20
  -6   2   4    4.19    0.19
   5  -2  -4    8.53    0.29
   5  -2  -4    8.70    0.28
  -5   2   4    8.93    0.27
  -5   2   4    8.17    0.29
   4  -2  -4    5.00    0.20
   4  -2  -4    5.11    0.19
  -4   2   4    5.01    0.18
  -4   2   4    4.49    0.19
   3  -2  -4   15.04    0.39
   3  -2  -4   15.74    0.37
  -3   2   4   15.38    0.38
  -3   2   4   15.44    0.38
   2  -2  -4   90.93    1.77
   2  -2  -4   91.67    1.67
  -2   2   4   93.63    1.71
  -2   2   4   94.28    1.73
   1  -2  -4   17.13    0.37
   1  -2  -4   16.68    0.40
  -1   2   4   17.04    0.38
  -1   2   4   17.04    0.36
   0  -2  -4   21.06    0.44
   0  -2  -4   21.88    0.48
   0   2   4   22.41    0.40
   0   2   4   22.96    0.43
   0   2   4   22.14    0.48
   0   2   4   21.44    0.46
  -1  -2  -4   97.78    1.73
  -1  -2  -4   99.34    1.82
  -1  -2  -4   96.24    1.72
   1   2   4   97.30    1.79
   1   2   4   96.79    1.70
   1   2   4   99.17    1.82
  -2  -2  -4    0.77    0.05
  -2  -2  -4    0.77    0.05
   2   2   4    0.74    0.05
   2   2   4    0.83    0.06
  -3  -2  -4   10.04    0.24
  -3  -2  -4    9.75    0.24
  -3  -2  -4   10.55    0.21
   3   2   4    9.96    0.25
   3   2   4   10.24    0.23
  -4  -2  -4    0.00    0.02
  -4  -2  -4   -0.01    0.02
  -4  -2  -4    0.00    0.01
   4   2   4    0.00    0.01
   4   2   4   -0.01    0.01
   4   2   4    0.02    0.02
  -5  -2  -4    0.89    0.06
  -5  -2  -4    0.58    0.06
  -5  -2  -4    0.85    0.07
   5   2   4    0.85    0.06
   5   2   4    0.93    0.05
   5   2   4    0.78    0.07
  -6  -2  -4   27.67    0.56
  -6  -2  -4   26.76    0.57
   6   2   4   26.70    0.57
   6   2   4   25.86    0.54
  -7  -2  -4    2.49    0.13
   7   2   4    2.73    0.13
   7   2   4    2.55    0.10
  -8  -2  -4    0.69    0.09
   8   2   4    0.66    0.08
   8   2   4    0.61    0.06
  -9  -2  -4    5.72    0.23
   9   2   4    5.64    0.18
 -10  -2  -4    0.15    0.04
  10   2   4    0.17    0.04
   7  -3  -4    4.40    0.22
  -7   3   4    5.04    0.23
   6  -3  -4    5.11    0.23
  -6   3   4    5.07    0.23
  -6   3   4    5.05    0.21
   5  -3  -4    0.09    0.05
   5  -3  -4    0.05    0.05
  -5   3   4    0.05    0.04
  -5   3   4    0.05    0.04
   4  -3  -4    7.23    0.25
   4  -3  -4    7.04    0.23
  -4   3   4    6.99    0.24
  -4   3   4    7.37    0.24
   3  -3  -4   17.75    0.45
   3  -3  -4   18.06    0.41
  -3   3   4   18.28    0.44
  -3   3   4   19.00    0.44
   2  -3  -4   15.02    0.34
   2  -3  -4   14.48    0.38
  -2   3   4   14.99    0.36
  -2   3   4   15.17    0.36
   1  -3  -4    1.03    0.07
   1  -3  -4    0.86    0.08
  -1   3   4    0.96    0.06
  -1   3   4    1.09    0.07
   0  -3  -4    4.26    0.13
   0  -3  -4    4.49    0.13
   0   3   4    4.57    0.11
   0   3   4    4.89    0.17
   0   3   4    4.29    0.14
  -1  -3  -4   89.85    1.63
  -1  -3  -4   91.79    1.65
   1   3   4   93.56    1.73
   1   3   4   93.12    1.70
   1   3   4   93.39    1.61
  -2  -3  -4   22.83    0.47
  -2  -3  -4   23.65    0.45
   2   3   4   23.87    0.51
   2   3   4   24.28    0.47
   2   3   4   23.62    0.46
  -3  -3  -4    0.14    0.02
  -3  -3  -4    0.16    0.03
   3   3   4    0.15    0.03
   3   3   4    0.18    0.03
   3   3   4    0.17    0.04
  -4  -3  -4   15.29    0.32
  -4  -3  -4   14.53    0.33
   4   3   4   15.60    0.31
   4   3   4   14.80    0.33
   4   3   4   14.50    0.34
  -5  -3  -4   10.04    0.24
  -5  -3  -4    9.66    0.26
   5   3   4    9.80    0.25
   5   3   4    9.69    0.26
  -6  -3  -4   10.19    0.28
  -6  -3  -4   10.40    0.27
   6   3   4   10.13    0.26
   6   3   4   10.06    0.27
  -7  -3  -4    0.04    0.03
  -7  -3  -4    0.09    0.04
   7   3   4    0.02    0.03
   7   3   4    0.04    0.03
  -8  -3  -4    0.03    0.04
   8   3   4    0.00    0.03
   8   3   4    0.03    0.03
  -9  -3  -4    8.79    0.30
   9   3   4    8.51    0.26
 -10  -3  -4    0.57    0.09
  10   3   4    0.47    0.07
   6  -4  -4   -0.03    0.04
   6  -4  -4   -0.02    0.03
  -6   4   4   -0.01    0.02
  -6   4   4   -0.03    0.03
   5  -4  -4    0.14    0.06
  -5   4   4    0.08    0.05
  -5   4   4    0.08    0.04
   4  -4  -4    9.36    0.27
   4  -4  -4    9.51    0.30
  -4   4   4    9.19    0.29
  -4   4   4    9.42    0.30
   3  -4  -4   21.52    0.47
   3  -4  -4   21.44    0.51
   3  -4  -4   21.18    0.52
  -3   4   4   21.95    0.51
  -3   4   4   21.19    0.51
   2  -4  -4    0.02    0.03
   2  -4  -4    0.05    0.03
   2  -4  -4    0.06    0.03
  -2   4   4    0.04    0.03
   1  -4  -4    4.32    0.14
   1  -4  -4    3.99    0.16
   1  -4  -4    4.10    0.15
  -1   4   4    4.18    0.15
   0  -4  -4   19.65    0.46
   0  -4  -4   20.15    0.41
   0  -4  -4   19.82    0.42
   0   4   4   20.04    0.38
   0   4   4   19.42    0.43
  -1  -4  -4   49.09    0.98
  -1  -4  -4   48.43    0.92
  -1  -4  -4   48.24    0.89
   1   4   4   49.72    0.89
   1   4   4   49.79    0.97
   1   4   4   48.48    0.93
  -2  -4  -4   25.88    0.52
  -2  -4  -4   27.23    0.53
  -2  -4  -4   27.35    0.58
   2   4   4   26.26    0.52
   2   4   4   27.76    0.53
   2   4   4   27.03    0.58
  -3  -4  -4   17.55    0.36
  -3  -4  -4   17.46    0.37
   3   4   4   17.14    0.40
   3   4   4   16.93    0.37
   3   4   4   17.91    0.35
  -4  -4  -4    6.83    0.20
  -4  -4  -4    6.83    0.18
   4   4   4    7.37    0.16
   4   4   4    6.80    0.21
   4   4   4    6.90    0.20
  -5  -4  -4   16.81    0.39
  -5  -4  -4   16.72    0.37
   5   4   4   16.98    0.40
   5   4   4   16.89    0.38
  -6  -4  -4    0.19    0.05
  -6  -4  -4    0.21    0.04
   6   4   4    0.16    0.04
   6   4   4    0.12    0.04
  -7  -4  -4    5.28    0.18
  -7  -4  -4    3.84    0.17
   7   4   4    4.13    0.17
   7   4   4    3.94    0.16
  -8  -4  -4    0.03    0.03
  -8  -4  -4    0.00    0.03
   8   4   4   -0.01    0.03
   8   4   4    0.01    0.03
  -9  -4  -4    2.91    0.17
   9   4   4    3.06    0.15
   9   4   4    2.79    0.15
 -10  -4  -4    3.13    0.17
  10   4   4    2.88    0.15
   6  -5  -4    3.30    0.20
   6  -5  -4    3.28    0.18
  -6   5   4    3.49    0.19
   5  -5  -4    0.79    0.11
   5  -5  -4    0.65    0.09
  -5   5   4    0.64    0.09
   4  -5  -4   13.29    0.39
   4  -5  -4   13.31    0.38
  -4   5   4   13.10    0.39
   3  -5  -4    0.87    0.10
   3  -5  -4    0.73    0.09
  -3   5   4    0.86    0.10
   2  -5  -4    5.71    0.17
   2  -5  -4    5.93    0.22
   2  -5  -4    5.63    0.20
  -2   5   4    5.50    0.20
   1  -5  -4   48.14    0.94
   1  -5  -4   47.39    0.99
   1  -5  -4   48.83    0.89
  -1   5   4   45.82    0.95
   0  -5  -4    8.78    0.27
   0  -5  -4    9.15    0.21
   0  -5  -4    8.74    0.24
   0   5   4    8.78    0.21
   0   5   4    8.55    0.24
  -1  -5  -4    0.73    0.06
  -1  -5  -4    0.84    0.09
  -1  -5  -4    0.74    0.05
   1   5   4    0.88    0.07
   1   5   4    0.78    0.05
   1   5   4    0.76    0.06
  -2  -5  -4   23.09    0.49
  -2  -5  -4   24.69    0.54
  -2  -5  -4   23.84    0.48
   2   5   4   24.22    0.54
   2   5   4   23.95    0.48
   2   5   4   24.20    0.49
  -3  -5  -4    0.07    0.02
  -3  -5  -4    0.11    0.03
   3   5   4    0.07    0.03
   3   5   4    0.07    0.03
   3   5   4    0.12    0.02
  -4  -5  -4   44.66    0.86
  -4  -5  -4   44.49    0.86
   4   5   4   44.70    0.92
   4   5   4   45.15    0.86
  -5  -5  -4    8.67    0.23
  -5  -5  -4    8.17    0.24
   5   5   4    8.51    0.26
   5   5   4    8.11    0.23
  -6  -5  -4    8.32    0.24
  -6  -5  -4    8.15    0.25
   6   5   4    8.13    0.24
   6   5   4    7.99    0.26
  -7  -5  -4   22.68    0.52
  -7  -5  -4   22.35    0.53
   7   5   4   22.74    0.52
   7   5   4   22.05    0.54
  -8  -5  -4    4.49    0.20
  -8  -5  -4    4.21    0.18
   8   5   4    4.39    0.18
   8   5   4    4.33    0.19
  -9  -5  -4    0.56    0.09
   9   5   4    0.62    0.09
   9   5   4    0.70    0.09
 -10  -5  -4    0.09    0.03
  10   5   4    0.01    0.03
   5  -6  -4    1.50    0.15
   5  -6  -4    1.35    0.15
  -5   6   4    1.68    0.13
   4  -6  -4    1.31    0.11
   4  -6  -4    1.54    0.13
  -4   6   4    1.36    0.12
   3  -6  -4    0.11    0.05
   3  -6  -4    0.12    0.05
  -3   6   4    0.10    0.05
   2  -6  -4    1.01    0.11
   2  -6  -4    0.99    0.10
  -2   6   4    1.07    0.11
   1  -6  -4   15.25    0.39
   1  -6  -4   15.23    0.41
  -1   6   4   15.24    0.39
   0  -6  -4    1.61    0.10
   0  -6  -4    1.44    0.11
   0   6   4    1.72    0.10
   0   6   4    1.64    0.08
  -1  -6  -4    7.30    0.25
  -1  -6  -4    7.33    0.22
  -1  -6  -4    7.57    0.18
   1   6   4    7.36    0.20
   1   6   4    7.43    0.21
  -2  -6  -4   27.10    0.58
  -2  -6  -4   29.01    0.64
  -2  -6  -4   27.73    0.54
   2   6   4   27.66    0.56
   2   6   4   28.61    0.63
   2   6   4   27.71    0.57
  -3  -6  -4   10.43    0.27
  -3  -6  -4   10.36    0.25
   3   6   4    9.85    0.26
   3   6   4   10.24    0.23
   3   6   4   10.28    0.30
  -4  -6  -4    6.17    0.19
  -4  -6  -4    5.95    0.18
   4   6   4    6.25    0.22
   4   6   4    6.06    0.19
  -5  -6  -4    1.80    0.10
  -5  -6  -4    1.88    0.10
   5   6   4    1.79    0.10
   5   6   4    1.86    0.12
  -6  -6  -4    5.80    0.21
  -6  -6  -4    5.93    0.20
   6   6   4    6.27    0.21
   6   6   4    6.03    0.23
  -7  -6  -4    7.31    0.24
  -7  -6  -4    7.16    0.25
   7   6   4    7.23    0.24
   7   6   4    6.90    0.26
  -8  -6  -4    2.89    0.15
  -8  -6  -4    3.19    0.17
   8   6   4    3.06    0.17
   8   6   4    3.06    0.16
  -9  -6  -4    0.55    0.08
  -9  -6  -4    0.44    0.09
   9   6   4    0.54    0.08
   9   6   4    0.46    0.08
 -10  -6  -4    1.96    0.15
  10   6   4    2.00    0.15
   5  -7  -4    4.98    0.24
   5  -7  -4    5.13    0.24
  -5   7   4    5.06    0.24
   4  -7  -4    0.20    0.06
   4  -7  -4    0.22    0.07
  -4   7   4    0.24    0.06
   3  -7  -4    0.81    0.10
   3  -7  -4    0.79    0.11
  -3   7   4    0.60    0.09
   2  -7  -4    2.79    0.17
   2  -7  -4    3.29    0.16
  -2   7   4    2.98    0.16
   1  -7  -4   12.98    0.39
   1  -7  -4   12.46    0.35
  -1   7   4   12.53    0.35
   0  -7  -4   16.90    0.45
   0  -7  -4   16.45    0.41
   0   7   4   16.59    0.37
   0   7   4   16.11    0.40
  -1  -7  -4    2.98    0.16
  -1  -7  -4    2.98    0.14
   1   7   4    2.92    0.12
   1   7   4    3.04    0.13
  -2  -7  -4   27.24    0.59
  -2  -7  -4   27.13    0.53
  -2  -7  -4   26.82    0.67
   2   7   4   27.06    0.56
   2   7   4   26.86    0.56
  -3  -7  -4    3.41    0.14
  -3  -7  -4    3.47    0.12
   3   7   4    3.50    0.14
   3   7   4    3.38    0.16
  -4  -7  -4    6.71    0.21
  -4  -7  -4    6.27    0.19
   4   7   4    6.78    0.24
   4   7   4    6.15    0.21
  -5  -7  -4    0.11    0.04
  -5  -7  -4    0.10    0.04
   5   7   4    0.10    0.04
   5   7   4    0.10    0.05
  -6  -7  -4    0.20    0.05
  -6  -7  -4    0.29    0.06
   6   7   4    0.37    0.07
   6   7   4    0.27    0.07
  -7  -7  -4    1.16    0.11
  -7  -7  -4    1.25    0.10
   7   7   4    1.27    0.10
   7   7   4    1.04    0.12
  -8  -7  -4    6.82    0.26
  -8  -7  -4    6.87    0.26
   8   7   4    7.06    0.28
   8   7   4    6.83    0.25
  -9  -7  -4    1.66    0.12
  -9  -7  -4    1.52    0.15
   9   7   4    1.60    0.13
   9   7   4    1.53    0.12
   4  -8  -4    0.43    0.09
   4  -8  -4    0.45    0.08
  -4   8   4    0.57    0.10
   3  -8  -4    6.75    0.27
   3  -8  -4    7.66    0.30
  -3   8   4    6.67    0.27
   2  -8  -4    2.89    0.16
   2  -8  -4    2.96    0.18
  -2   8   4    2.33    0.15
   1  -8  -4    6.88    0.25
   1  -8  -4    6.54    0.27
  -1   8   4    7.06    0.25
   0  -8  -4    1.34    0.11
   0  -8  -4    1.46    0.13
   0   8   4    1.26    0.08
   0   8   4    1.36    0.10
  -1  -8  -4    1.52    0.11
  -1  -8  -4    1.57    0.12
   1   8   4    1.70    0.10
   1   8   4    1.60    0.10
  -2  -8  -4    2.42    0.13
   2   8   4    2.59    0.11
   2   8   4    2.59    0.12
  -3  -8  -4   21.38    0.50
   3   8   4   20.61    0.48
  -4  -8  -4    3.38    0.15
  -4  -8  -4    3.33    0.13
   4   8   4    3.56    0.16
  -5  -8  -4    6.52    0.23
  -5  -8  -4    6.49    0.21
   5   8   4    6.93    0.23
   5   8   4    6.20    0.26
  -6  -8  -4   10.24    0.31
  -6  -8  -4   10.54    0.30
   6   8   4   10.55    0.36
   6   8   4   10.14    0.31
  -7  -8  -4    0.07    0.04
  -7  -8  -4    0.14    0.05
   7   8   4    0.11    0.05
   7   8   4    0.06    0.04
  -8  -8  -4    0.66    0.10
  -8  -8  -4    0.82    0.11
   8   8   4    0.62    0.09
   8   8   4    0.79    0.12
  -9  -8  -4    0.00    0.04
  -9  -8  -4    0.12    0.03
   9   8   4    0.14    0.05
   9   8   4    0.13    0.05
   3  -9  -4    0.10    0.05
   3  -9  -4    0.12    0.06
  -3   9   4    0.13    0.06
   2  -9  -4    0.06    0.05
   2  -9  -4    0.02    0.04
  -2   9   4    0.04    0.04
   1  -9  -4    1.15    0.12
   1  -9  -4    0.94    0.12
  -1   9   4    1.04    0.11
   0  -9  -4    3.96    0.19
   0  -9  -4    4.11    0.21
   0   9   4    4.25    0.17
   0   9   4    4.12    0.18
  -1  -9  -4    8.66    0.29
   1   9   4    8.88    0.27
   1   9   4    8.74    0.26
  -2  -9  -4    0.05    0.04
   2   9   4    0.09    0.04
  -3  -9  -4    1.64    0.12
   3   9   4    1.66    0.11
  -4  -9  -4   12.12    0.35
   4   9   4   11.82    0.34
  -5  -9  -4    1.25    0.10
   5   9   4    1.28    0.11
  -6  -9  -4    2.31    0.13
  -6  -9  -4    2.37    0.14
   6   9   4    2.35    0.15
   6   9   4    2.23    0.16
  -7  -9  -4    0.57    0.08
  -7  -9  -4    0.60    0.09
   7   9   4    0.41    0.08
   7   9   4    0.51    0.09
  -8  -9  -4    2.72    0.16
  -8  -9  -4    2.61    0.16
   8   9   4    2.69    0.16
   8   9   4    3.10    0.19
  -9  -9  -4    4.88    0.22
  -9  -9  -4    4.33    0.22
   9   9   4    4.65    0.25
   9   9   4    4.68    0.22
   2 -10  -4    0.12    0.06
   2 -10  -4    0.17    0.06
  -2  10   4    0.19    0.06
   1 -10  -4    2.56    0.17
   1 -10  -4    3.26    0.20
  -1  10   4    2.84    0.17
   0 -10  -4    0.43    0.09
   0 -10  -4    0.40    0.09
   0  10   4    0.45    0.07
  -1 -10  -4    2.44    0.16
   1  10   4    2.47    0.14
  -2 -10  -4    0.13    0.05
   2  10   4    0.01    0.03
  -3 -10  -4    0.03    0.04
   3  10   4    0.18    0.05
  -4 -10  -4    4.86    0.22
   4  10   4    4.81    0.21
  -5 -10  -4    0.14    0.05
   5  10   4    0.13    0.05
  -6 -10  -4    0.08    0.04
   6  10   4    0.03    0.04
  -7 -10  -4    0.30    0.07
   7  10   4    0.27    0.07
  -8 -10  -4    0.12    0.04
   8  10   4   -0.02    0.03
   8  10   4    0.09    0.04
   1 -11  -4    4.14    0.22
   1 -11  -4    4.08    0.23
  -1  11   4    3.79    0.20
   0 -11  -4    0.02    0.04
   0  11   4    0.17    0.05
  -1 -11  -4    0.06    0.04
   1  11   4    0.07    0.03
  -2 -11  -4    0.33    0.07
   2  11   4    0.46    0.07
  -3 -11  -4    1.62    0.13
   3  11   4    1.28    0.13
  -4 -11  -4    8.54    0.31
   4  11   4    8.34    0.30
  -5 -11  -4    0.15    0.05
   5  11   4    0.14    0.05
  -6 -11  -4    0.47    0.08
   6  11   4    0.48    0.09
  -7 -11  -4    8.09    0.30
   7  11   4    7.56    0.30
  -1 -12  -4    0.65    0.11
   1  12   4    0.60    0.08
  -2 -12  -4    3.01    0.19
   2  12   4    3.41    0.18
  -3 -12  -4    0.05    0.04
   3  12   4   -0.03    0.02
  -4 -12  -4    1.18    0.14
   4  12   4    1.42    0.15
  -5 -12  -4    0.49    0.08
   5  12   4    0.60    0.09
  -6 -12  -4    0.83    0.11
   6  12   4    0.85    0.11
   2   9  -5    1.39    0.14
   1   9  -5   -0.04    0.04
   0   9  -5   -0.09    0.03
  -1   9  -5    0.28    0.07
   1  -9   5    0.30    0.06
  -4  -8   5    0.12    0.05
   3   8  -5   -0.03    0.03
  -3  -8   5   -0.01    0.04
   2   8  -5    1.15    0.12
   1   8  -5    0.08    0.05
   0   8  -5    0.25    0.07
   0  -8   5    0.26    0.06
  -1   8  -5    0.77    0.11
   1  -8   5    0.61    0.09
   1  -8   5    0.64    0.11
  -2   8  -5    0.07    0.05
   2  -8   5   -0.01    0.04
   2  -8   5   -0.07    0.04
  -3   8  -5    0.32    0.07
   3  -8   5    0.28    0.07
   3  -8   5    0.29    0.07
  -5  -7   5    0.02    0.04
  -4  -7   5    0.03    0.04
   3   7  -5    7.27    0.26
  -3  -7   5    7.07    0.27
   2   7  -5    1.04    0.11
  -2  -7   5    1.07    0.11
   1   7  -5    0.90    0.11
  -1  -7   5    1.00    0.12
   0   7  -5    1.34    0.13
   0  -7   5    1.43    0.11
  -1   7  -5    2.02    0.15
   1  -7   5    2.11    0.14
   1  -7   5    2.14    0.17
  -2   7  -5    0.15    0.06
   2  -7   5    0.21    0.07
   2  -7   5    0.29    0.07
  -3   7  -5    0.28    0.07
   3  -7   5    0.24    0.07
   3  -7   5    0.19    0.06
  -4   7  -5    1.49    0.15
   4  -7   5    1.62    0.13
   4  -7   5    1.37    0.15
   6   6  -5    1.54    0.12
  -6  -6   5    1.30    0.14
   5   6  -5    0.14    0.05
  -5  -6   5    0.20    0.06
   4   6  -5    2.02    0.13
  -4  -6   5    2.40    0.15
   3   6  -5    0.06    0.04
  -3  -6   5   -0.01    0.03
   2   6  -5    0.52    0.08
  -2  -6   5    0.61    0.08
   1   6  -5    3.34    0.16
  -1  -6   5    3.20    0.16
  -1  -6   5    3.42    0.15
   0   6  -5    2.19    0.14
   0  -6   5    2.22    0.13
   0  -6   5    2.22    0.16
  -1   6  -5    0.07    0.05
   1  -6   5    0.04    0.05
   1  -6   5   -0.01    0.03
  -2   6  -5    0.86    0.11
   2  -6   5    0.78    0.10
   2  -6   5    0.74    0.11
  -3   6  -5    0.87    0.11
   3  -6   5    0.92    0.12
   3  -6   5    0.92    0.12
  -4   6  -5    0.36    0.08
   4  -6   5    0.18    0.06
   4  -6   5    0.24    0.06
  -5   6  -5    0.35    0.07
   5  -6   5    0.46    0.09
   5  -6   5    0.49    0.09
  -6   6  -5   -0.05    0.03
   6  -6   5   -0.03    0.03
   6  -6   5    0.00    0.04
   6   5  -5    1.83    0.14
  -6  -5   5    2.19    0.16
   5   5  -5    0.31    0.07
  -5  -5   5    0.46    0.09
   4   5  -5    1.00    0.11
  -4  -5   5    0.97    0.11
   3   5  -5    0.24    0.05
  -3  -5   5    0.24    0.06
   2   5  -5    0.85    0.09
   2   5  -5    0.73    0.08
  -2  -5   5    0.65    0.08
  -2  -5   5    0.78    0.08
   1   5  -5    6.14    0.21
  -1  -5   5    6.14    0.22
  -1  -5   5    6.54    0.21
   0   5  -5    1.72    0.11
   0  -5   5    1.57    0.10
   0  -5   5    1.67    0.13
   0  -5   5    1.73    0.11
  -1   5  -5    0.23    0.06
   1  -5   5    0.30    0.07
   1  -5   5    0.22    0.06
  -2   5  -5    0.28    0.06
   2  -5   5    0.20    0.06
   2  -5   5    0.31    0.07
  -3   5  -5    0.08    0.04
   3  -5   5    0.05    0.05
   3  -5   5    0.03    0.04
  -4   5  -5    0.88    0.11
   4  -5   5    0.74    0.10
   4  -5   5    0.86    0.11
  -5   5  -5    0.55    0.09
   5  -5   5    0.58    0.09
   5  -5   5    0.49    0.09
  -6   5  -5    0.08    0.05
   6  -5   5    0.08    0.05
   6  -5   5    0.02    0.05
   7   4  -5    0.39    0.08
   7   4  -5    0.29    0.08
   7   4  -5    0.28    0.07
  -7  -4   5    0.36    0.08
   6   4  -5    7.51    0.29
   6   4  -5    7.87    0.34
   6   4  -5    7.51    0.29
  -6  -4   5    7.54    0.30
   5   4  -5    1.45    0.12
   5   4  -5    1.35    0.16
  -5  -4   5    1.35    0.14
   4   4  -5    4.58    0.25
   4   4  -5    4.30    0.19
  -4  -4   5    4.30    0.19
   3   4  -5   12.21    0.33
  -3  -4   5   12.02    0.34
   2   4  -5   10.47    0.28
   2   4  -5   10.41    0.29
  -2  -4   5   10.17    0.29
  -2  -4   5   10.52    0.29
   1   4  -5   25.76    0.54
   1   4  -5   24.91    0.54
  -1  -4   5   24.85    0.57
  -1  -4   5   25.74    0.55
   0   4  -5    0.05    0.03
   0   4  -5    0.12    0.03
   0  -4   5    0.07    0.04
   0  -4   5    0.09    0.03
   0  -4   5    0.04    0.04
  -1   4  -5    1.32    0.10
   1  -4   5    1.33    0.11
   1  -4   5    1.35    0.10
  -2   4  -5  113.24    2.15
   2  -4   5  122.97    2.27
   2  -4   5  116.59    2.23
  -3   4  -5    0.17    0.05
   3  -4   5    0.20    0.06
   3  -4   5    0.17    0.05
  -4   4  -5    0.03    0.04
   4  -4   5    0.09    0.05
   4  -4   5    0.02    0.04
  -5   4  -5    9.35    0.31
   5  -4   5    8.88    0.28
   5  -4   5    9.02    0.31
  -6   4  -5    0.35    0.07
   6  -4   5    0.37    0.08
   6  -4   5    0.30    0.07
  -7   4  -5    2.11    0.14
   7  -4   5    2.23    0.16
   7  -4   5    2.38    0.13
   7   3  -5    8.93    0.34
   7   3  -5    9.24    0.34
   7   3  -5    9.35    0.38
  -7  -3   5    8.86    0.33
   6   3  -5    0.82    0.11
   6   3  -5    0.83    0.11
   6   3  -5    0.86    0.13
  -6  -3   5    0.99    0.13
   5   3  -5    1.60    0.14
   5   3  -5    1.32    0.13
   5   3  -5    1.25    0.13
  -5  -3   5    1.08    0.12
   4   3  -5    6.13    0.26
   4   3  -5    6.08    0.23
  -4  -3   5    5.64    0.22
   3   3  -5   15.50    0.45
   3   3  -5   15.42    0.39
  -3  -3   5   15.60    0.38
  -3  -3   5   15.30    0.39
   2   3  -5    9.00    0.26
   2   3  -5    9.13    0.34
   2   3  -5    9.06    0.23
  -2  -3   5    8.76    0.26
  -2  -3   5    9.39    0.26
   1   3  -5    1.04    0.08
   1   3  -5    1.04    0.07
  -1  -3   5    1.16    0.13
  -1  -3   5    0.87    0.08
  -1  -3   5    1.09    0.07
   0   3  -5    6.90    0.19
   0   3  -5    6.71    0.20
   0  -3   5    7.23    0.19
   0  -3   5    6.96    0.22
   0  -3   5    6.65    0.24
  -1   3  -5   15.77    0.34
  -1   3  -5   15.05    0.37
   1  -3   5   15.64    0.35
   1  -3   5   16.28    0.42
   1  -3   5   15.48    0.39
  -2   3  -5    2.10    0.11
   2  -3   5    1.75    0.11
   2  -3   5    2.11    0.12
  -3   3  -5    2.85    0.14
   3  -3   5    2.52    0.14
   3  -3   5    2.95    0.15
  -4   3  -5   -0.01    0.03
   4  -3   5    0.04    0.04
   4  -3   5    0.07    0.04
  -5   3  -5    8.49    0.28
   5  -3   5    8.18    0.28
   5  -3   5    8.64    0.26
  -6   3  -5    3.83    0.18
   6  -3   5    3.68    0.15
   6  -3   5    3.69    0.19
  -7   3  -5    0.15    0.05
   7  -3   5    0.07    0.04
   7  -3   5    0.03    0.05
   8  -3   5    0.05    0.04
   8  -3   5    0.03    0.03
   7   2  -5    2.48    0.18
   7   2  -5    2.30    0.16
   7   2  -5    2.12    0.16
  -7  -2   5    2.28    0.16
   6   2  -5    0.82    0.11
   6   2  -5    1.05    0.13
   6   2  -5    0.91    0.13
  -6  -2   5    1.02    0.12
   5   2  -5    1.69    0.13
   5   2  -5    1.72    0.13
   5   2  -5    1.60    0.14
  -5  -2   5    1.69    0.12
   4   2  -5    0.37    0.07
   4   2  -5    0.33    0.08
  -4  -2   5    0.34    0.06
   3   2  -5    5.20    0.19
   3   2  -5    5.65    0.23
  -3  -2   5    5.16    0.19
  -3  -2   5    5.23    0.18
   2   2  -5    1.62    0.10
   2   2  -5    1.69    0.12
  -2  -2   5    1.68    0.09
  -2  -2   5    1.65    0.09
   1   2  -5    0.37    0.07
   1   2  -5    0.31    0.04
   1   2  -5    0.27    0.05
  -1  -2   5    0.27    0.04
  -1  -2   5    0.25    0.05
  -1  -2   5    0.22    0.05
   0   2  -5    0.04    0.03
   0   2  -5    0.03    0.02
   0  -2   5    0.03    0.03
   0  -2   5    0.01    0.03
   0  -2   5    0.05    0.02
  -1   2  -5    0.04    0.03
  -1   2  -5    0.10    0.03
   1  -2   5    0.08    0.02
   1  -2   5    0.06    0.04
   1  -2   5    0.03    0.03
  -2   2  -5    1.02    0.08
  -2   2  -5    1.22    0.06
   2  -2   5    0.98    0.08
   2  -2   5    0.96    0.08
  -3   2  -5    0.05    0.03
  -3   2  -5    0.04    0.02
   3  -2   5    0.01    0.03
   3  -2   5    0.02    0.03
  -4   2  -5    0.11    0.04
   4  -2   5    0.05    0.04
   4  -2   5    0.08    0.04
  -5   2  -5    4.74    0.19
   5  -2   5    5.20    0.17
   5  -2   5    4.91    0.20
  -6   2  -5    0.35    0.07
   6  -2   5    0.41    0.06
   6  -2   5    0.44    0.07
  -7   2  -5    0.17    0.05
   7  -2   5    0.10    0.05
   7  -2   5    0.21    0.04
  -8   2  -5    1.46    0.11
   8  -2   5    1.40    0.07
   7   1  -5    2.98    0.20
   7   1  -5    3.18    0.20
  -7  -1   5    3.33    0.19
   6   1  -5    0.85    0.12
   6   1  -5    0.87    0.12
   6   1  -5    0.75    0.11
  -6  -1   5    0.73    0.11
   5   1  -5    6.31    0.26
   5   1  -5    5.70    0.23
   5   1  -5    5.53    0.23
  -5  -1   5    5.73    0.23
   4   1  -5    3.86    0.18
   4   1  -5    4.02    0.20
  -4  -1   5    4.06    0.18
  -4  -1   5    4.08    0.16
   3   1  -5    4.15    0.17
   3   1  -5    4.32    0.20
  -3  -1   5    4.45    0.16
  -3  -1   5    4.52    0.17
   2   1  -5   -0.02    0.03
   2   1  -5   -0.06    0.03
  -2  -1   5    0.01    0.02
  -2  -1   5    0.02    0.02
   1   1  -5    7.34    0.22
   1   1  -5    8.06    0.25
   1   1  -5    8.02    0.19
  -1  -1   5    7.88    0.20
  -1  -1   5    7.80    0.25
  -1  -1   5    7.58    0.22
   0   1  -5   29.15    0.60
   0   1  -5   29.83    0.58
   0   1  -5   31.22    0.66
   0  -1   5   30.28    0.58
   0  -1   5   30.38    0.66
   0  -1   5   29.14    0.62
  -1   1  -5    7.31    0.20
  -1   1  -5    7.10    0.19
   1  -1   5    7.81    0.16
   1  -1   5    7.41    0.23
  -2   1  -5    3.40    0.11
  -2   1  -5    3.16    0.12
   2  -1   5    3.31    0.13
   2  -1   5    3.33    0.14
  -3   1  -5    9.76    0.23
  -3   1  -5    9.20    0.25
   3  -1   5    9.51    0.26
   3  -1   5    9.42    0.26
  -4   1  -5    0.12    0.04
  -4   1  -5    0.12    0.03
   4  -1   5    0.11    0.04
   4  -1   5    0.18    0.05
  -5   1  -5    1.92    0.09
  -5   1  -5    1.61    0.11
   5  -1   5    1.73    0.11
   5  -1   5    1.75    0.09
  -6   1  -5    0.32    0.06
  -6   1  -5    0.33    0.05
   6  -1   5    0.33    0.06
   6  -1   5    0.28    0.04
  -7   1  -5    1.19    0.10
   7  -1   5    1.44    0.11
   7  -1   5    1.34    0.07
  -8   1  -5    0.30    0.06
   8  -1   5    0.36    0.04
   7   0  -5    0.48    0.09
   7   0  -5    0.58    0.11
  -7   0   5    0.42    0.08
   6   0  -5    4.65    0.23
   6   0  -5    4.70    0.22
  -6   0   5    4.32    0.21
   5   0  -5   10.08    0.35
   5   0  -5    9.85    0.32
  -5   0   5    9.83    0.31
  -5   0   5    9.88    0.29
   4   0  -5   12.19    0.35
   4   0  -5   12.53    0.38
  -4   0   5   12.58    0.33
  -4   0   5   12.49    0.35
   3   0  -5    6.75    0.22
   3   0  -5    7.05    0.25
  -3   0   5    6.85    0.21
  -3   0   5    7.00    0.22
   2   0  -5   17.89    0.41
   2   0  -5   17.82    0.46
  -2   0   5   17.94    0.41
  -2   0   5   17.93    0.40
   1   0  -5   41.89    0.73
   1   0  -5   40.47    0.85
   1   0  -5   39.93    0.79
  -1   0   5   41.45    0.85
  -1   0   5   40.76    0.78
  -1   0   5   38.98    0.81
   0   0  -5   13.76    0.32
   0   0  -5   13.82    0.29
   0   0  -5   14.88    0.36
   0   0   5   13.23    0.33
   0   0   5   14.23    0.29
   0   0   5   14.09    0.36
  -1   0  -5    0.01    0.02
  -1   0  -5    0.01    0.02
   1   0   5    0.02    0.01
   1   0   5   -0.02    0.03
   1   0   5   -0.04    0.02
  -2   0  -5    8.24    0.21
  -2   0  -5    8.25    0.21
   2   0   5    8.60    0.24
   2   0   5    8.44    0.23
  -3   0  -5    6.14    0.17
  -3   0  -5    6.31    0.19
   3   0   5    6.25    0.19
   3   0   5    6.39    0.19
  -4   0  -5   11.78    0.30
  -4   0  -5   12.68    0.29
   4   0   5   12.08    0.29
   4   0   5   12.47    0.31
  -5   0  -5    0.42    0.06
  -5   0  -5    0.46    0.07
   5   0   5    0.41    0.05
   5   0   5    0.52    0.06
  -6   0  -5    2.83    0.13
  -6   0  -5    2.83    0.14
   6   0   5    2.73    0.13
   6   0   5    2.67    0.10
  -7   0  -5    2.46    0.13
  -7   0  -5    2.59    0.14
   7   0   5    2.32    0.09
  -8   0  -5    0.61    0.09
   8   0   5    0.60    0.05
   7  -1  -5    0.04    0.05
   7  -1  -5    0.05    0.05
  -7   1   5    0.06    0.04
   6  -1  -5    2.19    0.16
   6  -1  -5    2.42    0.16
  -6   1   5    2.81    0.17
   5  -1  -5    0.39    0.08
   5  -1  -5    0.58    0.10
  -5   1   5    0.41    0.08
  -5   1   5    0.50    0.07
   4  -1  -5    2.22    0.13
   4  -1  -5    2.30    0.15
  -4   1   5    2.19    0.13
  -4   1   5    2.38    0.13
   3  -1  -5    3.28    0.15
   3  -1  -5    3.53    0.17
  -3   1   5    3.46    0.15
  -3   1   5    3.44    0.14
   2  -1  -5    8.08    0.24
   2  -1  -5    8.31    0.27
  -2   1   5    7.90    0.23
  -2   1   5    8.30    0.23
   1  -1  -5   16.15    0.37
   1  -1  -5   16.22    0.40
  -1   1   5   15.83    0.37
  -1   1   5   15.59    0.35
   0  -1  -5    1.60    0.06
   0  -1  -5    1.35    0.08
   0  -1  -5    1.65    0.10
   0   1   5    1.58    0.09
   0   1   5    1.61    0.06
   0   1   5    1.53    0.09
  -1  -1  -5    3.14    0.10
  -1  -1  -5    3.20    0.12
  -1  -1  -5    3.34    0.13
   1   1   5    3.26    0.12
   1   1   5    3.49    0.08
   1   1   5    3.25    0.13
  -2  -1  -5    7.73    0.20
  -2  -1  -5    7.66    0.20
   2   1   5    8.09    0.23
   2   1   5    7.59    0.21
  -3  -1  -5    2.92    0.11
  -3  -1  -5    2.97    0.11
   3   1   5    2.74    0.11
   3   1   5    2.88    0.12
  -4  -1  -5    9.61    0.25
  -4  -1  -5    9.83    0.26
   4   1   5    9.79    0.25
   4   1   5   10.01    0.25
  -5  -1  -5    0.51    0.06
  -5  -1  -5    0.58    0.07
   5   1   5    0.50    0.06
   5   1   5    0.47    0.05
  -6  -1  -5    9.37    0.27
  -6  -1  -5    9.60    0.27
   6   1   5    9.05    0.23
   6   1   5    9.44    0.26
  -7  -1  -5    4.58    0.19
  -7  -1  -5    4.64    0.18
   7   1   5    4.82    0.14
  -8  -1  -5    0.10    0.04
   8   1   5    0.07    0.03
   8   1   5    0.06    0.04
  -9  -1  -5    0.59    0.08
   9   1   5    0.61    0.05
   7  -2  -5    1.19    0.13
   7  -2  -5    1.21    0.14
  -7   2   5    1.15    0.13
   6  -2  -5    5.12    0.24
   6  -2  -5    5.22    0.23
  -6   2   5    5.21    0.21
  -6   2   5    5.18    0.24
   5  -2  -5    0.36    0.07
   5  -2  -5    0.35    0.08
  -5   2   5    0.50    0.08
  -5   2   5    0.48    0.09
   4  -2  -5    1.62    0.13
   4  -2  -5    1.78    0.12
  -4   2   5    1.79    0.11
  -4   2   5    1.57    0.11
   3  -2  -5   24.95    0.55
   3  -2  -5   25.04    0.60
  -3   2   5   24.84    0.56
  -3   2   5   25.85    0.57
   2  -2  -5    9.91    0.29
   2  -2  -5    9.52    0.26
  -2   2   5    9.62    0.26
  -2   2   5    9.46    0.27
   1  -2  -5    6.57    0.19
   1  -2  -5    6.20    0.21
  -1   2   5    6.27    0.20
  -1   2   5    6.29    0.18
   0  -2  -5    3.62    0.15
   0  -2  -5    3.55    0.13
   0   2   5    3.69    0.14
   0   2   5    3.75    0.09
   0   2   5    3.50    0.13
   0   2   5    3.81    0.11
  -1  -2  -5  107.45    1.86
  -1  -2  -5  100.43    1.86
  -1  -2  -5  109.05    1.84
  -1  -2  -5  106.21    1.97
   1   2   5  101.86    1.93
  -2  -2  -5   44.66    0.82
  -2  -2  -5   44.53    0.83
   2   2   5   43.93    0.86
   2   2   5   44.28    0.89
  -3  -2  -5   33.74    0.65
  -3  -2  -5   33.36    0.66
   3   2   5   33.65    0.67
   3   2   5   33.86    0.69
  -4  -2  -5    0.54    0.06
  -4  -2  -5    0.67    0.07
   4   2   5    0.74    0.06
   4   2   5    0.65    0.06
  -5  -2  -5   18.71    0.42
  -5  -2  -5   18.62    0.43
   5   2   5   18.98    0.42
   5   2   5   19.26    0.41
  -6  -2  -5    0.26    0.05
  -6  -2  -5    0.28    0.06
   6   2   5    0.28    0.04
  -7  -2  -5   35.46    0.75
   7   2   5   35.59    0.71
   7   2   5   34.71    0.74
  -8  -2  -5    1.03    0.10
   8   2   5    0.97    0.10
   8   2   5    0.79    0.07
  -9  -2  -5    2.88    0.16
   9   2   5    2.82    0.12
   9   2   5    3.01    0.16
   6  -3  -5    0.25    0.07
   6  -3  -5    0.15    0.06
  -6   3   5    0.14    0.04
  -6   3   5    0.17    0.06
   5  -3  -5    0.05    0.05
   5  -3  -5    0.04    0.05
  -5   3   5   -0.02    0.03
  -5   3   5    0.01    0.04
   4  -3  -5    8.54    0.27
   4  -3  -5    8.63    0.30
  -4   3   5    8.41    0.28
  -4   3   5    8.14    0.28
   3  -3  -5    0.01    0.04
   3  -3  -5   -0.01    0.03
  -3   3   5    0.02    0.03
  -3   3   5   -0.01    0.03
   2  -3  -5   20.20    0.50
   2  -3  -5   20.34    0.46
  -2   3   5   20.94    0.48
  -2   3   5   19.79    0.46
   1  -3  -5    4.36    0.15
   1  -3  -5    3.98    0.17
  -1   3   5    4.17    0.15
  -1   3   5    4.24    0.14
   0  -3  -5   11.54    0.28
   0  -3  -5   11.23    0.31
   0  -3  -5   11.46    0.26
   0   3   5   11.56    0.23
   0   3   5   11.23    0.29
   0   3   5   11.78    0.30
  -1  -3  -5    5.28    0.14
  -1  -3  -5    5.25    0.16
  -1  -3  -5    5.40    0.18
   1   3   5    5.51    0.17
   1   3   5    5.50    0.18
   1   3   5    5.35    0.14
  -2  -3  -5    4.70    0.11
  -2  -3  -5    4.43    0.14
   2   3   5    4.45    0.16
   2   3   5    4.46    0.13
   2   3   5    4.32    0.14
  -3  -3  -5    2.45    0.07
  -3  -3  -5    2.41    0.10
   3   3   5    2.34    0.09
   3   3   5    2.41    0.10
   3   3   5    2.30    0.11
  -4  -3  -5   26.96    0.55
  -4  -3  -5   27.32    0.51
   4   3   5   26.88    0.54
   4   3   5   25.97    0.54
   4   3   5   26.47    0.57
  -5  -3  -5   21.54    0.47
   5   3   5   21.57    0.44
   5   3   5   21.26    0.47
   5   3   5   20.65    0.47
  -6  -3  -5    0.37    0.06
   6   3   5    0.36    0.05
   6   3   5    0.39    0.06
  -7  -3  -5    1.11    0.09
   7   3   5    0.83    0.09
   7   3   5    1.07    0.08
  -8  -3  -5    2.72    0.15
   8   3   5    2.34    0.12
   8   3   5    2.60    0.14
  -9  -3  -5    2.24    0.14
   9   3   5    2.12    0.12
   9   3   5    2.24    0.14
 -10  -3  -5    2.29    0.15
  10   3   5    2.55    0.13
   6  -4  -5    1.34    0.15
  -6   4   5    1.43    0.12
  -6   4   5    1.12    0.13
   5  -4  -5    0.07    0.05
  -5   4   5    0.14    0.05
  -5   4   5    0.21    0.06
   4  -4  -5    1.92    0.12
   4  -4  -5    1.93    0.14
  -4   4   5    1.86    0.13
  -4   4   5    1.97    0.13
   3  -4  -5   11.89    0.35
   3  -4  -5   11.88    0.32
  -3   4   5   11.51    0.33
  -3   4   5   11.02    0.33
   2  -4  -5    0.09    0.04
   2  -4  -5    0.12    0.04
   2  -4  -5    0.03    0.04
  -2   4   5    0.14    0.04
   1  -4  -5    0.10    0.03
   1  -4  -5    0.12    0.04
   1  -4  -5    0.13    0.04
  -1   4   5    0.16    0.04
   0  -4  -5   11.19    0.27
   0  -4  -5   10.58    0.31
   0  -4  -5   11.03    0.27
   0   4   5   10.95    0.28
   0   4   5   11.25    0.23
  -1  -4  -5    8.01    0.24
  -1  -4  -5    7.83    0.20
  -1  -4  -5    7.81    0.21
   1   4   5    7.77    0.23
   1   4   5    7.75    0.19
   1   4   5    7.62    0.21
  -2  -4  -5   16.54    0.36
  -2  -4  -5   16.98    0.40
  -2  -4  -5   16.41    0.34
   2   4   5   15.94    0.40
   2   4   5   16.58    0.36
   2   4   5   16.37    0.35
  -3  -4  -5    4.96    0.13
   3   4   5    4.93    0.14
   3   4   5    4.37    0.17
   3   4   5    4.76    0.15
  -4  -4  -5   11.73    0.26
   4   4   5   11.63    0.29
   4   4   5   12.20    0.27
   4   4   5   11.55    0.31
  -5  -4  -5   23.78    0.48
  -5  -4  -5   23.61    0.51
   5   4   5   22.66    0.52
   5   4   5   23.29    0.50
  -6  -4  -5    0.60    0.08
   6   4   5    0.52    0.07
   6   4   5    0.40    0.06
  -7  -4  -5    0.48    0.07
   7   4   5    0.45    0.07
   7   4   5    0.39    0.06
  -8  -4  -5    8.48    0.29
   8   4   5    8.61    0.27
   8   4   5    8.33    0.26
  -9  -4  -5    0.34    0.07
   9   4   5    0.39    0.07
   9   4   5    0.31    0.06
 -10  -4  -5    2.00    0.14
  10   4   5    1.40    0.11
   6  -5  -5    1.99    0.15
   6  -5  -5    2.24    0.16
  -6   5   5    2.02    0.14
   5  -5  -5   10.09    0.35
   5  -5  -5   10.31    0.36
  -5   5   5   10.58    0.35
   4  -5  -5    0.00    0.04
   4  -5  -5    0.03    0.04
  -4   5   5   -0.05    0.03
   3  -5  -5    6.46    0.23
   3  -5  -5    6.37    0.25
  -3   5   5    6.48    0.24
   2  -5  -5    0.66    0.09
   2  -5  -5    0.75    0.07
   2  -5  -5    0.76    0.09
  -2   5   5    0.73    0.09
   1  -5  -5   16.81    0.40
   1  -5  -5   17.00    0.38
   1  -5  -5   17.23    0.44
  -1   5   5   16.47    0.41
   0  -5  -5   70.84    1.44
   0  -5  -5   73.17    1.32
   0  -5  -5   71.50    1.36
   0   5   5   73.03    1.39
   0   5   5   73.85    1.29
  -1  -5  -5   13.39    0.31
  -1  -5  -5   13.34    0.36
  -1  -5  -5   13.48    0.30
   1   5   5   13.43    0.32
   1   5   5   13.39    0.29
  -2  -5  -5    6.50    0.18
  -2  -5  -5    6.37    0.21
  -2  -5  -5    6.11    0.17
   2   5   5    6.27    0.21
   2   5   5    6.43    0.18
   2   5   5    6.22    0.17
  -3  -5  -5    3.49    0.13
  -3  -5  -5    3.49    0.12
   3   5   5    3.54    0.15
   3   5   5    3.63    0.13
   3   5   5    3.60    0.12
  -4  -5  -5    0.82    0.07
  -4  -5  -5    0.95    0.06
   4   5   5    0.78    0.07
   4   5   5    0.81    0.09
  -5  -5  -5   11.44    0.28
  -5  -5  -5   11.16    0.30
   5   5   5   11.28    0.30
   5   5   5   11.26    0.32
  -6  -5  -5    5.04    0.17
  -6  -5  -5    4.83    0.19
   6   5   5    5.19    0.19
   6   5   5    4.99    0.19
  -7  -5  -5    1.33    0.11
   7   5   5    1.24    0.10
   7   5   5    1.41    0.10
  -8  -5  -5   15.21    0.41
   8   5   5   14.36    0.39
   8   5   5   14.07    0.40
  -9  -5  -5    0.13    0.05
   9   5   5    0.08    0.05
   9   5   5    0.13    0.05
 -10  -5  -5    0.04    0.02
  10   5   5    0.15    0.05
   5  -6  -5    9.56    0.35
   5  -6  -5    9.62    0.34
  -5   6   5    8.88    0.33
   4  -6  -5    0.62    0.10
   4  -6  -5    0.63    0.09
  -4   6   5    0.52    0.09
   3  -6  -5    2.07    0.15
   3  -6  -5    1.73    0.13
  -3   6   5    1.72    0.12
   2  -6  -5   10.10    0.31
   2  -6  -5   10.13    0.33
  -2   6   5   10.02    0.31
   1  -6  -5    6.09    0.21
   1  -6  -5    5.96    0.24
  -1   6   5    6.10    0.22
   0  -6  -5    4.68    0.15
   0  -6  -5    4.09    0.16
   0  -6  -5    4.49    0.19
   0   6   5    4.32    0.17
  -1  -6  -5    2.63    0.12
  -1  -6  -5    2.70    0.11
  -1  -6  -5    2.57    0.14
   1   6   5    2.58    0.12
   1   6   5    2.64    0.10
  -2  -6  -5    0.18    0.04
  -2  -6  -5    0.12    0.04
  -2  -6  -5    0.17    0.04
   2   6   5    0.11    0.03
   2   6   5    0.10    0.03
   2   6   5    0.13    0.04
  -3  -6  -5   62.88    1.16
  -3  -6  -5   61.88    1.18
   3   6   5   61.83    1.27
   3   6   5   63.42    1.18
   3   6   5   63.36    1.17
  -4  -6  -5    1.39    0.08
  -4  -6  -5    1.37    0.08
   4   6   5    1.37    0.09
   4   6   5    1.44    0.11
  -5  -6  -5    0.55    0.07
  -5  -6  -5    0.56    0.06
   5   6   5    0.45    0.07
   5   6   5    0.54    0.07
  -6  -6  -5    8.44    0.25
  -6  -6  -5    8.22    0.25
   6   6   5    8.42    0.26
   6   6   5    8.28    0.28
  -7  -6  -5    2.97    0.15
  -7  -6  -5    3.17    0.14
   7   6   5    3.12    0.16
   7   6   5    2.75    0.15
  -8  -6  -5    2.55    0.15
   8   6   5    2.73    0.15
   8   6   5    2.75    0.16
  -9  -6  -5    0.07    0.05
   9   6   5    0.05    0.03
   9   6   5    0.07    0.04
 -10  -6  -5    0.87    0.11
  10   6   5    0.80    0.11
  10   6   5    0.82    0.10
   4  -7  -5    0.18    0.05
   4  -7  -5    0.15    0.06
  -4   7   5    0.17    0.06
   3  -7  -5    0.01    0.05
   3  -7  -5    0.01    0.03
  -3   7   5   -0.02    0.04
   2  -7  -5    5.60    0.22
   2  -7  -5    5.17    0.23
  -2   7   5    4.55    0.21
   1  -7  -5    0.37    0.08
   1  -7  -5    0.47    0.07
  -1   7   5    0.48    0.08
   0  -7  -5    0.95    0.09
   0  -7  -5    1.24    0.13
   0   7   5    0.98    0.09
  -1  -7  -5   14.79    0.42
  -1  -7  -5   14.67    0.37
   1   7   5   14.57    0.34
   1   7   5   14.24    0.36
  -2  -7  -5    0.07    0.03
  -2  -7  -5    0.09    0.03
   2   7   5    0.06    0.03
   2   7   5    0.12    0.03
  -3  -7  -5   22.18    0.47
  -3  -7  -5   22.73    0.50
   3   7   5   22.19    0.55
   3   7   5   22.04    0.49
  -4  -7  -5    5.31    0.18
  -4  -7  -5    5.67    0.19
   4   7   5    5.68    0.19
   4   7   5    5.23    0.22
  -5  -7  -5    0.48    0.07
  -5  -7  -5    0.61    0.07
   5   7   5    0.52    0.07
   5   7   5    0.56    0.09
  -6  -7  -5   22.24    0.51
  -6  -7  -5   22.46    0.52
   6   7   5   22.18    0.52
   6   7   5   21.47    0.56
  -7  -7  -5    0.02    0.04
  -7  -7  -5    0.01    0.03
   7   7   5    0.03    0.03
   7   7   5    0.03    0.04
  -8  -7  -5    0.28    0.06
   8   7   5    0.19    0.06
   8   7   5    0.26    0.06
  -9  -7  -5    2.39    0.16
   9   7   5    2.09    0.15
   9   7   5    2.62    0.15
   4  -8  -5    0.11    0.05
   4  -8  -5    0.14    0.05
  -4   8   5    0.23    0.06
   3  -8  -5    0.03    0.04
   3  -8  -5   -0.02    0.02
  -3   8   5    0.05    0.05
   2  -8  -5   10.95    0.38
   2  -8  -5   11.34    0.35
  -2   8   5   10.65    0.35
   1  -8  -5    0.27    0.06
   1  -8  -5    0.28    0.07
  -1   8   5    0.20    0.06
   0  -8  -5    0.39    0.08
   0  -8  -5    0.52    0.08
   0   8   5    0.41    0.07
  -1  -8  -5    8.60    0.31
  -1  -8  -5    8.68    0.27
   1   8   5    8.83    0.25
   1   8   5    8.63    0.26
  -2  -8  -5    9.85    0.29
   2   8   5    9.51    0.27
   2   8   5    9.23    0.26
  -3  -8  -5   13.25    0.35
   3   8   5   13.22    0.34
  -4  -8  -5    2.82    0.12
  -4  -8  -5    2.94    0.14
   4   8   5    2.72    0.14
  -5  -8  -5    5.17    0.18
  -5  -8  -5    5.07    0.19
   5   8   5    4.96    0.20
   5   8   5    5.14    0.23
  -6  -8  -5   12.80    0.35
  -6  -8  -5   12.45    0.34
   6   8   5   12.57    0.36
   6   8   5   12.93    0.40
  -7  -8  -5    0.11    0.05
  -7  -8  -5    0.12    0.04
   7   8   5    0.18    0.06
   7   8   5    0.04    0.04
  -8  -8  -5    0.04    0.04
  -8  -8  -5   -0.01    0.02
   8   8   5    0.06    0.05
   8   8   5    0.05    0.05
  -9  -8  -5    1.85    0.14
   9   8   5    1.87    0.14
   9   8   5    2.01    0.15
   3  -9  -5    3.87    0.22
   3  -9  -5    3.44    0.20
  -3   9   5    3.61    0.20
   2  -9  -5    0.44    0.09
   2  -9  -5    0.39    0.08
  -2   9   5    0.54    0.09
   1  -9  -5    1.82    0.13
   1  -9  -5    1.63    0.14
  -1   9   5    1.80    0.13
   0  -9  -5    0.44    0.09
   0  -9  -5    0.62    0.09
   0   9   5    0.49    0.08
  -1  -9  -5    5.22    0.22
   1   9   5    5.10    0.20
   1   9   5    5.45    0.19
  -2  -9  -5    0.35    0.07
   2   9   5    0.34    0.06
  -3  -9  -5    6.74    0.24
   3   9   5    6.18    0.22
  -4  -9  -5    4.79    0.19
   4   9   5    4.53    0.19
  -5  -9  -5    0.03    0.03
   5   9   5    0.02    0.04
  -6  -9  -5    0.09    0.04
  -6  -9  -5    0.10    0.04
   6   9   5    0.03    0.04
   6   9   5    0.08    0.05
  -7  -9  -5    1.18    0.12
  -7  -9  -5    1.13    0.12
   7   9   5    1.23    0.12
   7   9   5    0.91    0.13
  -8  -9  -5    0.33    0.07
  -8  -9  -5    0.34    0.06
   8   9   5    0.36    0.08
   8   9   5    0.44    0.09
  -9  -9  -5    2.13    0.15
   9   9   5    2.09    0.15
   9   9   5    2.11    0.16
   2 -10  -5    0.05    0.04
   2 -10  -5    0.20    0.06
  -2  10   5    0.06    0.05
   1 -10  -5    4.41    0.24
   1 -10  -5    3.89    0.20
  -1  10   5    3.85    0.20
   0 -10  -5    0.41    0.08
   0  10   5    0.42    0.08
  -1 -10  -5    1.00    0.12
   1  10   5    0.98    0.10
   1  10   5    1.08    0.10
  -2 -10  -5    0.47    0.08
   2  10   5    0.50    0.08
  -3 -10  -5    0.37    0.07
   3  10   5    0.42    0.07
  -4 -10  -5   12.08    0.36
   4  10   5   12.18    0.36
  -5 -10  -5    1.04    0.11
   5  10   5    0.83    0.10
  -6 -10  -5    0.10    0.04
   6  10   5    0.13    0.05
  -7 -10  -5    5.06    0.22
   7  10   5    5.09    0.23
  -8 -10  -5    0.13    0.03
  -8 -10  -5   -0.03    0.03
   8  10   5    0.00    0.03
   8  10   5   -0.06    0.03
   1 -11  -5    7.50    0.30
   1 -11  -5    7.14    0.33
  -1  11   5    6.91    0.28
   0 -11  -5    3.47    0.19
   0  11   5    3.40    0.18
  -1 -11  -5    0.01    0.04
  -2 -11  -5    3.51    0.19
   2  11   5    3.60    0.18
  -3 -11  -5    2.10    0.14
   3  11   5    2.18    0.14
  -4 -11  -5    5.02    0.23
   4  11   5    4.76    0.22
  -5 -11  -5    0.55    0.09
   5  11   5    0.45    0.09
  -6 -11  -5   -0.06    0.02
   6  11   5    0.05    0.04
  -7 -11  -5   12.98    0.41
   7  11   5   12.83    0.41
  -1 -12  -5    0.47    0.09
  -2 -12  -5    7.15    0.29
   2  12   5    7.23    0.27
  -3 -12  -5    0.94    0.12
   3  12   5    0.88    0.11
  -4 -12  -5    0.88    0.12
   4  12   5    0.82    0.11
  -5 -12  -5    0.03    0.03
   5  12   5    0.03    0.04
  -6 -12  -5    0.07    0.03
   6  12   5    0.00    0.04
   2   8  -6    0.30    0.07
   1   8  -6    0.19    0.06
   0   8  -6    0.51    0.09
   0  -8   6    0.37    0.06
  -1   8  -6    0.21    0.07
   1  -8   6    0.29    0.06
  -2   8  -6    0.17    0.06
   2  -8   6    0.21    0.05
   2  -8   6    0.15    0.05
   2   7  -6    0.56    0.09
   1   7  -6    1.00    0.12
   0   7  -6    1.09    0.13
   0  -7   6    1.09    0.12
  -1   7  -6   -0.01    0.04
   1  -7   6   -0.04    0.04
   1  -7   6   -0.01    0.03
  -2   7  -6    0.24    0.07
   2  -7   6    0.21    0.06
   2  -7   6    0.25    0.06
  -3   7  -6    0.03    0.04
   3  -7   6   -0.05    0.03
   3  -7   6    0.00    0.03
  -4   7  -6    0.31    0.07
   4  -7   6    0.30    0.07
   4  -7   6    0.35    0.08
   5   6  -6    1.27    0.11
  -5  -6   6    1.57    0.16
  -4  -6   6    0.46    0.09
  -3  -6   6    1.01    0.11
   2   6  -6    0.72    0.09
   1   6  -6    5.70    0.23
  -1  -6   6    6.06    0.23
   0   6  -6    1.13    0.12
   0  -6   6    1.27    0.13
  -1   6  -6    0.02    0.05
   1  -6   6    0.02    0.04
   1  -6   6   -0.04    0.04
  -2   6  -6   13.18    0.40
   2  -6   6   13.43    0.41
   2  -6   6   13.01    0.43
  -3   6  -6    0.04    0.05
   3  -6   6    0.15    0.06
   3  -6   6    0.04    0.04
  -4   6  -6    0.11    0.05
   4  -6   6    0.05    0.04
   4  -6   6    0.05    0.05
  -5   6  -6    0.05    0.04
   5  -6   6   -0.03    0.04
   5  -6   6    0.03    0.04
   5   5  -6    3.84    0.20
  -5  -5   6    3.41    0.19
   4   5  -6    1.04    0.11
  -4  -5   6    1.03    0.12
   3   5  -6    0.04    0.04
  -3  -5   6   -0.02    0.03
   2   5  -6    3.51    0.16
   1   5  -6    0.12    0.05
  -1  -5   6    0.12    0.05
   0   5  -6    2.89    0.15
   0  -5   6    2.69    0.20
   0  -5   6    2.90    0.16
  -1   5  -6    0.50    0.08
   1  -5   6    0.41    0.07
   1  -5   6    0.42    0.09
  -2   5  -6    0.80    0.10
   2  -5   6    0.95    0.12
   2  -5   6    0.72    0.10
  -3   5  -6    5.70    0.23
   3  -5   6    5.25    0.23
   3  -5   6    5.57    0.25
  -4   5  -6    0.31    0.07
   4  -5   6    0.25    0.07
   4  -5   6    0.35    0.07
  -5   5  -6    0.43    0.09
   5  -5   6    0.36    0.09
   5  -5   6    0.41    0.08
  -6   5  -6    0.36    0.07
   6  -5   6    0.43    0.09
   6  -5   6    0.40    0.08
   6   4  -6    0.83    0.11
  -6  -4   6    0.80    0.11
   5   4  -6    6.34    0.26
  -5  -4   6    5.47    0.24
   4   4  -6    0.59    0.09
  -4  -4   6    0.43    0.08
   3   4  -6    2.54    0.14
  -3  -4   6    2.71    0.15
   2   4  -6    3.25    0.15
  -2  -4   6    3.44    0.15
  -2  -4   6    3.04    0.15
   1   4  -6    0.95    0.08
   1   4  -6    1.07    0.09
  -1  -4   6    0.90    0.10
   0   4  -6    0.36    0.07
   0  -4   6    0.34    0.08
   0  -4   6    0.22    0.06
  -1   4  -6    0.03    0.04
   1  -4   6    0.01    0.03
   1  -4   6   -0.04    0.04
  -2   4  -6    0.80    0.09
   2  -4   6    1.03    0.12
   2  -4   6    1.02    0.11
  -3   4  -6    1.78    0.12
   3  -4   6    1.56    0.12
   3  -4   6    1.84    0.13
  -4   4  -6    0.07    0.05
   4  -4   6    0.11    0.05
   4  -4   6    0.07    0.05
  -5   4  -6    1.90    0.14
   5  -4   6    1.79    0.14
   5  -4   6    1.70    0.13
  -6   4  -6    0.56    0.09
   6  -4   6    0.59    0.10
   6  -4   6    0.39    0.08
  -7   4  -6    0.01    0.03
   7  -4   6   -0.03    0.03
   7  -4   6   -0.01    0.04
   6   3  -6    0.04    0.05
   6   3  -6    0.13    0.05
  -6  -3   6    0.13    0.06
   5   3  -6   -0.02    0.05
   5   3  -6   -0.06    0.03
  -5  -3   6   -0.02    0.03
   4   3  -6    3.78    0.18
  -4  -3   6    3.36    0.17
   3   3  -6    7.19    0.25
  -3  -3   6    6.64    0.22
  -3  -3   6    6.73    0.23
   2   3  -6    3.69    0.17
  -2  -3   6    4.05    0.17
  -2  -3   6    3.96    0.16
   1   3  -6    5.24    0.18
   1   3  -6    5.11    0.18
  -1  -3   6    5.07    0.19
  -1  -3   6    5.15    0.17
   0   3  -6    0.96    0.07
   0   3  -6    0.68    0.07
   0  -3   6    0.89    0.11
   0  -3   6    0.76    0.09
  -1   3  -6    4.18    0.14
  -1   3  -6    3.81    0.16
   1  -3   6    4.25    0.18
   1  -3   6    4.19    0.19
  -2   3  -6    3.36    0.15
   2  -3   6    3.40    0.16
   2  -3   6    3.60    0.18
  -3   3  -6   16.78    0.41
   3  -3   6   16.15    0.44
   3  -3   6   16.31    0.43
  -4   3  -6    0.47    0.07
   4  -3   6    0.55    0.09
   4  -3   6    0.49    0.08
  -5   3  -6    0.22    0.06
   5  -3   6    0.19    0.06
   5  -3   6    0.27    0.07
  -6   3  -6    6.47    0.25
   6  -3   6    5.94    0.22
   6  -3   6    5.89    0.25
  -7   3  -6   -0.04    0.03
   7  -3   6    0.03    0.03
   7  -3   6   -0.03    0.03
   6   2  -6    0.11    0.05
   6   2  -6    0.14    0.07
  -6  -2   6    0.15    0.06
   5   2  -6    0.47    0.09
   5   2  -6    0.73    0.12
  -5  -2   6    0.50    0.08
   4   2  -6    4.50    0.23
   4   2  -6    4.05    0.19
  -4  -2   6    4.31    0.19
   3   2  -6    0.09    0.05
   3   2  -6    0.05    0.05
  -3  -2   6    0.05    0.04
  -3  -2   6   -0.01    0.03
   2   2  -6    7.67    0.25
  -2  -2   6    7.50    0.23
  -2  -2   6    7.47    0.24
   1   2  -6    3.48    0.15
   1   2  -6    3.83    0.13
  -1  -2   6    3.71    0.16
  -1  -2   6    3.54    0.13
   0   2  -6    3.66    0.14
   0   2  -6    3.81    0.14
   0  -2   6    3.63    0.16
   0  -2   6    3.83    0.18
  -1   2  -6   25.10    0.53
  -1   2  -6   25.56    0.54
   1  -2   6   25.27    0.60
   1  -2   6   25.55    0.58
  -2   2  -6    0.57    0.07
  -2   2  -6    0.79    0.06
   2  -2   6    0.67    0.09
   2  -2   6    0.62    0.08
  -3   2  -6    0.00    0.02
  -3   2  -6    0.03    0.03
   3  -2   6    0.03    0.03
   3  -2   6   -0.01    0.04
  -4   2  -6    5.76    0.21
   4  -2   6    5.63    0.21
   4  -2   6    5.63    0.21
  -5   2  -6    0.06    0.04
   5  -2   6    0.02    0.04
   5  -2   6    0.07    0.04
  -6   2  -6    2.72    0.16
   6  -2   6    2.75    0.13
   6  -2   6    2.68    0.16
  -7   2  -6    0.03    0.04
   7  -2   6    0.06    0.04
   7  -2   6    0.13    0.06
  -8   2  -6    0.83    0.10
   8  -2   6    0.88    0.08
   8  -2   6    0.82    0.11
   6   1  -6    0.20    0.07
   6   1  -6    0.30    0.08
  -6  -1   6    0.20    0.06
   5   1  -6    0.13    0.06
   5   1  -6    0.21    0.07
  -5  -1   6    0.09    0.05
   4   1  -6    5.76    0.23
   4   1  -6    5.88    0.26
  -4  -1   6    6.00    0.22
  -4  -1   6    5.73    0.21
   3   1  -6    2.51    0.14
   3   1  -6    2.62    0.16
  -3  -1   6    2.49    0.13
  -3  -1   6    2.38    0.12
   2   1  -6    0.23    0.06
   2   1  -6    0.32    0.06
  -2  -1   6    0.33    0.05
  -2  -1   6    0.44    0.06
   1   1  -6    7.67    0.23
   1   1  -6    7.67    0.27
  -1  -1   6    7.56    0.23
  -1  -1   6    7.58    0.21
   0   1  -6    1.03    0.06
   0   1  -6    0.98    0.07
   0  -1   6    1.11    0.06
   0  -1   6    1.07    0.08
   0  -1   6    1.09    0.09
  -1   1  -6    1.14    0.08
  -1   1  -6    1.21    0.07
   1  -1   6    1.17    0.10
   1  -1   6    1.18    0.09
  -2   1  -6    0.15    0.04
  -2   1  -6    0.15    0.03
   2  -1   6    0.11    0.04
   2  -1   6    0.13    0.04
  -3   1  -6    0.64    0.06
  -3   1  -6    0.51    0.06
   3  -1   6    0.63    0.08
   3  -1   6    0.60    0.08
  -4   1  -6   12.50    0.33
  -4   1  -6   12.95    0.30
   4  -1   6   11.50    0.32
   4  -1   6   11.85    0.33
  -5   1  -6    1.45    0.09
  -5   1  -6    1.24    0.10
   5  -1   6    1.41    0.10
   5  -1   6    1.30    0.10
  -6   1  -6    0.64    0.09
   6  -1   6    0.61    0.07
   6  -1   6    0.59    0.09
  -7   1  -6    2.59    0.15
   7  -1   6    2.53    0.12
   7  -1   6    2.51    0.15
  -8   1  -6    0.67    0.09
   8  -1   6    0.80    0.07
   6   0  -6    2.54    0.18
   6   0  -6    2.59    0.17
  -6   0   6    2.83    0.17
   5   0  -6    0.06    0.06
   5   0  -6    0.06    0.05
  -5   0   6    0.09    0.05
   4   0  -6    0.75    0.11
   4   0  -6    0.62    0.09
  -4   0   6    0.58    0.08
  -4   0   6    0.71    0.08
   3   0  -6    5.98    0.25
   3   0  -6    5.47    0.21
  -3   0   6    5.94    0.20
  -3   0   6    5.96    0.21
   2   0  -6    3.94    0.19
   2   0  -6    3.81    0.16
  -2   0   6    3.90    0.16
  -2   0   6    3.70    0.14
   1   0  -6    5.41    0.19
   1   0  -6    6.01    0.22
  -1   0   6    5.66    0.17
  -1   0   6    5.48    0.19
   0   0  -6    1.29    0.10
   0   0  -6    1.36    0.07
   0   0  -6    1.15    0.08
   0   0   6    1.37    0.06
   0   0   6    1.22    0.09
   0   0   6    1.27    0.09
  -1   0  -6    9.36    0.23
  -1   0  -6    9.06    0.24
   1   0   6    9.01    0.26
   1   0   6    9.38    0.28
  -2   0  -6    4.96    0.16
  -2   0  -6    5.13    0.16
   2   0   6    4.77    0.18
   2   0   6    5.00    0.17
  -3   0  -6    7.33    0.20
  -3   0  -6    7.13    0.21
   3   0   6    7.12    0.22
   3   0   6    7.24    0.22
  -4   0  -6   14.39    0.36
  -4   0  -6   15.03    0.34
   4   0   6   14.75    0.36
   4   0   6   14.18    0.36
  -5   0  -6    4.89    0.18
  -5   0  -6    4.96    0.17
   5   0   6    4.52    0.17
   5   0   6    4.75    0.18
  -6   0  -6    0.80    0.09
  -6   0  -6    0.74    0.08
   6   0   6    0.95    0.10
   6   0   6    0.90    0.08
  -7   0  -6   24.24    0.55
  -7   0  -6   24.24    0.58
   7   0   6   24.58    0.58
   7   0   6   24.71    0.53
  -8   0  -6    2.50    0.15
   8   0   6    2.31    0.10
  -9   0  -6    0.19    0.05
   9   0   6    0.18    0.03
   6  -1  -6    0.67    0.11
   6  -1  -6    0.65    0.10
  -6   1   6    0.66    0.10
   5  -1  -6    2.38    0.17
   5  -1  -6    2.55    0.16
  -5   1   6    2.40    0.14
  -5   1   6    2.44    0.15
   4  -1  -6    1.36    0.13
   4  -1  -6    1.35    0.14
  -4   1   6    1.28    0.11
  -4   1   6    1.29    0.10
   3  -1  -6    1.47    0.11
   3  -1  -6    1.49    0.13
  -3   1   6    1.47    0.10
  -3   1   6    1.40    0.10
   2  -1  -6   20.16    0.51
   2  -1  -6   20.55    0.48
  -2   1   6   19.72    0.47
  -2   1   6   19.66    0.45
   1  -1  -6   31.81    0.68
   1  -1  -6   34.00    0.74
  -1   1   6   33.04    0.70
  -1   1   6   33.13    0.66
   0  -1  -6    1.20    0.06
   0  -1  -6    1.12    0.09
   0   1   6    1.20    0.06
   0   1   6    1.24    0.08
  -1  -1  -6    7.20    0.21
  -1  -1  -6    7.52    0.19
   1   1   6    7.23    0.23
   1   1   6    7.73    0.22
  -2  -1  -6   37.79    0.73
  -2  -1  -6   36.93    0.72
   2   1   6   36.88    0.76
   2   1   6   38.35    0.79
  -3  -1  -6    0.11    0.03
  -3  -1  -6    0.09    0.03
   3   1   6    0.12    0.04
   3   1   6    0.11    0.04
  -4  -1  -6    0.02    0.03
  -4  -1  -6    0.01    0.03
   4   1   6    0.01    0.02
   4   1   6   -0.02    0.03
  -5  -1  -6    2.48    0.12
  -5  -1  -6    2.47    0.12
   5   1   6    2.37    0.12
   5   1   6    2.40    0.12
  -6  -1  -6   -0.02    0.03
  -6  -1  -6    0.00    0.04
   6   1   6    0.05    0.03
   6   1   6    0.05    0.03
  -7  -1  -6    6.95    0.24
  -7  -1  -6    6.67    0.23
   7   1   6    6.90    0.20
  -8  -1  -6    0.39    0.07
  -8  -1  -6    0.50    0.08
   8   1   6    0.30    0.05
  -9  -1  -6    0.73    0.09
   9   1   6    0.78    0.10
   9   1   6    0.97    0.07
   6  -2  -6    5.42    0.24
   6  -2  -6    5.34    0.26
  -6   2   6    5.80    0.25
   5  -2  -6    3.97    0.20
   5  -2  -6    3.46    0.20
  -5   2   6    3.92    0.18
  -5   2   6    3.47    0.19
   4  -2  -6    0.41    0.08
   4  -2  -6    0.30    0.08
  -4   2   6    0.32    0.06
  -4   2   6    0.34    0.07
   3  -2  -6   13.19    0.36
   3  -2  -6   12.79    0.39
  -3   2   6   13.00    0.36
  -3   2   6   13.30    0.36
   2  -2  -6   17.26    0.45
   2  -2  -6   16.47    0.41
  -2   2   6   16.39    0.41
  -2   2   6   16.66    0.40
   1  -2  -6    8.18    0.27
   1  -2  -6    7.89    0.24
  -1   2   6    7.90    0.22
  -1   2   6    7.93    0.24
   0  -2  -6    0.72    0.09
   0  -2  -6    0.54    0.07
   0   2   6    0.53    0.06
   0   2   6    0.61    0.05
   0   2   6    0.67    0.08
   0   2   6    0.67    0.04
  -1  -2  -6    1.52    0.06
  -1  -2  -6    1.47    0.07
  -1  -2  -6    1.53    0.09
   1   2   6    1.50    0.10
   1   2   6    1.39    0.09
  -2  -2  -6   55.22    1.04
  -2  -2  -6   56.63    1.03
   2   2   6   54.83    1.11
   2   2   6   56.13    1.08
  -3  -2  -6    5.16    0.17
  -3  -2  -6    5.04    0.16
   3   2   6    5.02    0.16
   3   2   6    4.82    0.18
  -4  -2  -6    1.46    0.09
  -4  -2  -6    1.67    0.09
   4   2   6    1.69    0.10
   4   2   6    1.51    0.09
  -5  -2  -6   23.60    0.51
  -5  -2  -6   22.41    0.51
   5   2   6   23.03    0.50
   5   2   6   22.05    0.50
  -6  -2  -6    4.89    0.19
  -6  -2  -6    5.03    0.18
   6   2   6    4.94    0.17
   6   2   6    4.83    0.17
  -7  -2  -6    1.97    0.12
   7   2   6    1.87    0.12
   7   2   6    1.81    0.10
  -8  -2  -6    1.51    0.11
   8   2   6    1.63    0.10
   8   2   6    1.81    0.13
  -9  -2  -6    0.05    0.03
   9   2   6    0.05    0.04
   9   2   6    0.00    0.03
   6  -3  -6    0.07    0.06
   6  -3  -6    0.05    0.04
  -6   3   6    0.10    0.03
  -6   3   6    0.15    0.06
   5  -3  -6    1.77    0.14
   5  -3  -6    1.29    0.15
  -5   3   6    1.46    0.13
  -5   3   6    1.83    0.13
   4  -3  -6    0.07    0.05
   4  -3  -6    0.16    0.06
  -4   3   6    0.03    0.04
  -4   3   6    0.05    0.04
   3  -3  -6   10.64    0.35
   3  -3  -6   10.84    0.32
  -3   3   6   10.81    0.31
  -3   3   6   10.31    0.32
   2  -3  -6   20.21    0.51
   2  -3  -6   19.63    0.46
  -2   3   6   18.95    0.45
  -2   3   6   19.08    0.47
   1  -3  -6    1.85    0.10
   1  -3  -6    1.73    0.12
  -1   3   6    1.78    0.09
  -1   3   6    1.59    0.10
   0  -3  -6   19.93    0.44
   0  -3  -6   20.12    0.42
   0  -3  -6   20.27    0.49
   0   3   6   19.38    0.46
  -1  -3  -6   33.73    0.69
  -1  -3  -6   35.58    0.66
  -1  -3  -6   34.92    0.75
   1   3   6   34.18    0.72
   1   3   6   35.28    0.65
   1   3   6   34.67    0.75
  -2  -3  -6    7.73    0.17
  -2  -3  -6    7.37    0.21
   2   3   6    7.82    0.20
   2   3   6    7.48    0.22
   2   3   6    7.81    0.24
   3   3   6    4.57    0.15
   3   3   6    4.76    0.15
   3   3   6    4.65    0.17
  -4  -3  -6    1.46    0.09
   4   3   6    1.55    0.10
   4   3   6    1.41    0.08
   4   3   6    1.61    0.08
  -5  -3  -6    8.15    0.24
   5   3   6    8.22    0.24
   5   3   6    8.47    0.23
   5   3   6    8.31    0.24
  -6  -3  -6   10.92    0.30
   6   3   6   11.12    0.30
   6   3   6   10.87    0.30
  -7  -3  -6    0.39    0.07
   7   3   6    0.36    0.07
   7   3   6    0.26    0.05
  -8  -3  -6    0.19    0.05
   8   3   6    0.22    0.06
   8   3   6    0.20    0.05
  -9  -3  -6   -0.01    0.03
   9   3   6    0.05    0.04
   9   3   6    0.00    0.03
 -10  -3  -6    0.32    0.06
  10   3   6    0.34    0.06
  10   3   6    0.47    0.06
   6  -4  -6    0.68    0.11
   6  -4  -6    0.59    0.09
  -6   4   6    0.73    0.10
  -6   4   6    0.55    0.09
   5  -4  -6    7.89    0.31
  -5   4   6    7.57    0.29
  -5   4   6    7.92    0.29
   4  -4  -6    2.34    0.15
   4  -4  -6    2.38    0.16
  -4   4   6    2.02    0.14
  -4   4   6    2.27    0.14
   3  -4  -6    5.76    0.24
   3  -4  -6    5.74    0.21
  -3   4   6    5.51    0.22
  -3   4   6    6.09    0.23
   2  -4  -6    3.86    0.19
   2  -4  -6    3.83    0.16
   2  -4  -6    3.80    0.16
  -2   4   6    3.74    0.17
   1  -4  -6    0.43    0.07
   1  -4  -6    0.43    0.06
   1  -4  -6    0.42    0.06
  -1   4   6    0.37    0.06
   0  -4  -6   36.21    0.73
   0  -4  -6   37.08    0.73
   0  -4  -6   37.22    0.81
   0   4   6   36.97    0.77
  -1  -4  -6    8.90    0.22
  -1  -4  -6    8.59    0.27
  -1  -4  -6    8.88    0.24
   1   4   6    8.85    0.25
   1   4   6    8.90    0.27
   1   4   6    8.74    0.21
  -2  -4  -6    0.90    0.07
  -2  -4  -6    1.01    0.05
   2   4   6    0.83    0.06
   2   4   6    0.84    0.09
   2   4   6    0.87    0.06
  -3  -4  -6   32.79    0.67
  -3  -4  -6   34.45    0.64
   3   4   6   33.29    0.68
   3   4   6   33.50    0.66
   3   4   6   34.02    0.73
  -4  -4  -6    0.02    0.02
   4   4   6    0.05    0.02
   4   4   6    0.02    0.03
   4   4   6    0.06    0.03
  -5  -4  -6   11.48    0.31
   5   4   6   12.16    0.31
   5   4   6   12.22    0.33
  -6  -4  -6    0.81    0.08
   6   4   6    1.01    0.09
   6   4   6    1.07    0.09
  -7  -4  -6    5.89    0.22
   7   4   6    6.25    0.22
   7   4   6    6.09    0.22
  -8  -4  -6   12.79    0.37
   8   4   6   12.01    0.34
   8   4   6   12.14    0.35
  -9  -4  -6    2.31    0.15
   9   4   6    2.54    0.15
   9   4   6    2.28    0.14
 -10  -4  -6   -0.04    0.02
  10   4   6   -0.03    0.03
  10   4   6   -0.01    0.03
   5  -5  -6    2.25    0.15
   5  -5  -6    2.45    0.17
  -5   5   6    2.43    0.16
   4  -5  -6    1.79    0.14
   4  -5  -6    1.70    0.13
  -4   5   6    1.78    0.13
   3  -5  -6    0.68    0.08
   3  -5  -6    0.53    0.08
   3  -5  -6    0.46    0.09
  -3   5   6    0.38    0.08
   2  -5  -6    3.69    0.19
   2  -5  -6    3.57    0.15
   2  -5  -6    3.50    0.16
  -2   5   6    3.38    0.16
   1  -5  -6    1.67    0.10
   1  -5  -6    1.70    0.10
   1  -5  -6    1.61    0.12
  -1   5   6    1.63    0.11
   0  -5  -6   15.94    0.37
   0  -5  -6   15.52    0.37
   0  -5  -6   15.72    0.43
   0   5   6   15.51    0.39
  -1  -5  -6    0.21    0.04
  -1  -5  -6    0.15    0.05
  -1  -5  -6    0.16    0.04
   1   5   6    0.22    0.03
   1   5   6    0.12    0.04
  -2  -5  -6    3.79    0.12
  -2  -5  -6    3.53    0.13
   2   5   6    3.47    0.16
   2   5   6    3.58    0.14
   2   5   6    3.73    0.13
  -3  -5  -6   51.04    0.95
  -3  -5  -6   49.46    0.97
   3   5   6   49.76    1.05
   3   5   6   51.57    0.96
   3   5   6   51.89    0.99
  -4  -5  -6    5.21    0.18
  -4  -5  -6    5.39    0.15
   4   5   6    5.69    0.16
   4   5   6    5.47    0.18
   4   5   6    5.12    0.20
  -5  -5  -6    0.95    0.08
   5   5   6    1.05    0.11
   5   5   6    0.95    0.08
  -6  -5  -6   10.71    0.30
   6   5   6   10.91    0.30
   6   5   6   10.77    0.32
  -7  -5  -6    4.24    0.18
   7   5   6    3.93    0.18
   7   5   6    4.12    0.18
  -8  -5  -6    4.62    0.20
   8   5   6    4.46    0.20
   8   5   6    4.66    0.20
  -9  -5  -6    0.47    0.08
   9   5   6    0.28    0.07
   9   5   6    0.35    0.07
 -10  -5  -6    0.01    0.02
  10   5   6    0.07    0.04
  10   5   6    0.11    0.04
   5  -6  -6    3.85    0.20
   5  -6  -6    4.30    0.23
  -5   6   6    3.98    0.21
   4  -6  -6    4.30    0.23
   4  -6  -6    4.15    0.20
  -4   6   6    4.07    0.21
   3  -6  -6    0.43    0.08
   3  -6  -6    0.43    0.09
  -3   6   6    0.47    0.08
   2  -6  -6    6.07    0.22
   2  -6  -6    5.79    0.25
  -2   6   6    5.44    0.23
   1  -6  -6    9.27    0.32
   1  -6  -6    9.47    0.26
   1  -6  -6    9.32    0.28
  -1   6   6    9.05    0.29
   0  -6  -6    9.61    0.32
   0  -6  -6   10.11    0.28
   0  -6  -6    9.97    0.26
   0   6   6    9.70    0.29
  -1  -6  -6    2.84    0.12
  -1  -6  -6    2.74    0.15
  -1  -6  -6    2.78    0.12
   1   6   6    2.77    0.11
   1   6   6    2.74    0.13
  -2  -6  -6   19.66    0.44
  -2  -6  -6   19.76    0.43
   2   6   6   20.12    0.43
   2   6   6   19.22    0.44
  -3  -6  -6   28.71    0.61
  -3  -6  -6   30.52    0.62
   3   6   6   30.55    0.69
   3   6   6   30.60    0.62
   3   6   6   29.77    0.61
  -4  -6  -6    1.40    0.09
  -4  -6  -6    1.53    0.08
   4   6   6    1.58    0.12
   4   6   6    1.61    0.10
  -5  -6  -6    9.67    0.28
  -5  -6  -6   10.00    0.25
   5   6   6    9.78    0.28
   5   6   6   10.01    0.31
  -6  -6  -6    4.67    0.19
   6   6   6    4.72    0.19
   6   6   6    4.52    0.20
  -7  -6  -6    0.13    0.05
   7   6   6    0.26    0.06
   7   6   6    0.27    0.07
  -8  -6  -6    0.18    0.06
   8   6   6    0.18    0.06
   8   6   6    0.14    0.05
  -9  -6  -6    1.15    0.13
   9   6   6    1.04    0.12
   9   6   6    0.99    0.11
 -10  -6  -6    2.32    0.16
  10   6   6    2.61    0.16
  10   6   6    2.52    0.16
   4  -7  -6    2.24    0.15
   4  -7  -6    2.09    0.17
  -4   7   6    2.49    0.16
   3  -7  -6    2.95    0.17
   3  -7  -6    3.02    0.19
  -3   7   6    2.97    0.18
   2  -7  -6    7.86    0.31
   2  -7  -6    7.54    0.27
  -2   7   6    7.49    0.28
   1  -7  -6    2.15    0.15
   1  -7  -6    2.20    0.13
  -1   7   6    1.91    0.13
   0  -7  -6    7.19    0.28
   0  -7  -6    6.98    0.23
   0   7   6    6.91    0.24
  -1  -7  -6    4.40    0.17
  -1  -7  -6    4.30    0.15
  -1  -7  -6    4.33    0.20
   1   7   6    4.05    0.17
   1   7   6    4.32    0.15
  -2  -7  -6    0.61    0.06
  -2  -7  -6    0.62    0.07
   2   7   6    0.57    0.07
   2   7   6    0.71    0.07
  -3  -7  -6    7.82    0.23
  -3  -7  -6    8.56    0.24
   3   7   6    8.36    0.23
   3   7   6    8.07    0.24
  -4  -7  -6    8.34    0.25
  -4  -7  -6    8.88    0.25
   4   7   6    8.93    0.26
   4   7   6    9.18    0.30
  -5  -7  -6    1.70    0.10
  -5  -7  -6    1.56    0.10
   5   7   6    1.59    0.11
   5   7   6    1.61    0.12
  -6  -7  -6    3.82    0.17
   6   7   6    3.44    0.18
   6   7   6    3.52    0.16
  -7  -7  -6    6.11    0.23
   7   7   6    6.07    0.23
   7   7   6    6.45    0.26
  -8  -7  -6    0.06    0.05
   8   7   6    0.03    0.04
   8   7   6    0.03    0.04
  -9  -7  -6    1.26    0.14
   9   7   6    1.39    0.12
   9   7   6    1.30    0.13
   3  -8  -6    1.53    0.12
   3  -8  -6    1.73    0.18
  -3   8   6    1.72    0.14
   2  -8  -6   -0.02    0.03
   2  -8  -6   -0.02    0.04
  -2   8   6    0.04    0.05
   1  -8  -6    0.59    0.09
   1  -8  -6    0.67    0.11
  -1   8   6    0.64    0.09
   0  -8  -6    1.16    0.13
   0  -8  -6    1.36    0.10
   0   8   6    1.16    0.12
  -1  -8  -6    8.26    0.27
   1   8   6    8.23    0.26
  -2  -8  -6    6.80    0.23
   2   8   6    7.13    0.22
   2   8   6    7.15    0.23
  -3  -8  -6    1.09    0.08
  -3  -8  -6    1.09    0.09
   3   8   6    1.11    0.09
  -4  -8  -6   12.08    0.31
  -4  -8  -6   11.54    0.32
   4   8   6   12.08    0.33
  -5  -8  -6   13.46    0.36
  -5  -8  -6   13.69    0.35
   5   8   6   13.51    0.42
   5   8   6   13.82    0.37
  -6  -8  -6    0.46    0.06
  -6  -8  -6    0.32    0.06
   6   8   6    0.26    0.07
   6   8   6    0.33    0.07
  -7  -8  -6    0.04    0.04
   7   8   6   -0.02    0.04
   7   8   6   -0.02    0.04
  -8  -8  -6    0.40    0.08
   8   8   6    0.53    0.09
   8   8   6    0.41    0.09
  -9  -8  -6    3.65    0.20
   9   8   6    3.94    0.21
   9   8   6    3.93    0.20
   3  -9  -6    1.87    0.14
   3  -9  -6    1.89    0.16
  -3   9   6    2.45    0.16
   2  -9  -6    0.33    0.08
   2  -9  -6    0.31    0.06
  -2   9   6    0.28    0.07
   1  -9  -6    0.99    0.11
   1  -9  -6    1.22    0.15
  -1   9   6    1.12    0.12
   0  -9  -6   11.53    0.36
   0  -9  -6   12.60    0.42
   0   9   6   11.34    0.36
  -1  -9  -6    0.32    0.07
   1   9   6    0.46    0.07
  -2  -9  -6    0.76    0.09
   2   9   6    0.62    0.08
  -3  -9  -6    2.81    0.15
   3   9   6    2.90    0.14
  -4  -9  -6    2.48    0.14
   4   9   6    2.39    0.14
  -5  -9  -6    8.01    0.25
  -5  -9  -6    7.89    0.26
   5   9   6    7.86    0.27
  -6  -9  -6    0.06    0.03
  -6  -9  -6    0.02    0.04
   6   9   6   -0.01    0.03
   6   9   6    0.02    0.04
  -7  -9  -6    2.32    0.15
  -7  -9  -6    2.38    0.14
   7   9   6    2.30    0.17
   7   9   6    2.19    0.15
  -8  -9  -6    1.04    0.12
   8   9   6    1.27    0.15
   8   9   6    1.00    0.12
  -9  -9  -6    0.02    0.04
   9   9   6   -0.01    0.03
   9   9   6   -0.12    0.03
   2 -10  -6    0.57    0.09
   2 -10  -6    0.54    0.09
  -2  10   6    0.50    0.09
   1 -10  -6    1.52    0.13
   1 -10  -6    1.14    0.13
  -1  10   6    1.43    0.12
   0 -10  -6    9.45    0.33
   0  10   6    8.32    0.30
  -1 -10  -6    0.04    0.05
   1  10   6    0.10    0.05
  -2 -10  -6    0.69    0.09
   2  10   6    0.52    0.07
  -3 -10  -6    1.77    0.13
   3  10   6    1.95    0.12
  -4 -10  -6    0.20    0.06
   4  10   6    0.04    0.04
  -5 -10  -6    9.38    0.31
   5  10   6    9.21    0.31
  -6 -10  -6    0.05    0.03
   6  10   6    0.06    0.04
  -7 -10  -6    0.32    0.07
  -7 -10  -6    0.50    0.07
   7  10   6    0.49    0.09
  -8 -10  -6   12.09    0.38
   8  10   6   11.97    0.39
   8  10   6   12.34    0.44
   0 -11  -6    1.54    0.13
   0  11   6    1.78    0.13
  -1 -11  -6    0.30    0.07
  -2 -11  -6    2.73    0.17
  -3 -11  -6    6.58    0.27
   3  11   6    6.95    0.26
  -4 -11  -6    0.11    0.05
   4  11   6    0.13    0.05
  -5 -11  -6    0.03    0.03
   5  11   6    0.10    0.04
  -6 -11  -6    1.60    0.12
   6  11   6    1.53    0.13
  -7 -11  -6    0.98    0.08
   7  11   6    0.85    0.11
  -2 -12  -6    0.82    0.11
  -3 -12  -6    4.32    0.22
   3  12   6    3.99    0.20
  -4 -12  -6    0.00    0.03
   4  12   6    0.05    0.03
  -5 -12  -6    0.09    0.04
   5  12   6    0.09    0.05
  -6 -12  -6    0.77    0.10
   6  12   6    1.01    0.12
   1   7  -7    0.19    0.07
   0   7  -7    1.43    0.15
   0  -7   7    1.38    0.12
  -1   7  -7    0.28    0.07
   1  -7   7    0.44    0.09
  -2   7  -7    0.05    0.05
   2  -7   7    0.09    0.04
   2  -7   7    0.12    0.05
  -3   7  -7    1.00    0.13
   3  -7   7    1.03    0.13
   3  -7   7    0.84    0.12
   1   6  -7    0.03    0.05
  -1  -6   7    0.06    0.04
   0   6  -7    0.97    0.12
   0  -6   7    1.09    0.12
  -1   6  -7    0.38    0.08
   1  -6   7    0.39    0.08
  -2   6  -7    0.20    0.07
   2  -6   7    0.18    0.06
   2  -6   7    0.16    0.06
  -3   6  -7    0.25    0.07
   3  -6   7    0.38    0.08
   3  -6   7    0.27    0.08
  -4   6  -7    0.04    0.05
   4  -6   7    0.01    0.03
   4  -6   7    0.05    0.04
   4   5  -7    0.05    0.04
   3   5  -7    2.86    0.16
   1   5  -7    4.74    0.20
  -1  -5   7    4.92    0.21
   0   5  -7    3.38    0.18
   0  -5   7    3.50    0.18
  -1   5  -7    0.05    0.04
   1  -5   7    0.07    0.05
   1  -5   7    0.02    0.04
  -2   5  -7    1.61    0.13
   2  -5   7    1.58    0.16
   2  -5   7    1.72    0.14
  -3   5  -7   26.22    0.65
   3  -5   7   27.52    0.69
   3  -5   7   27.29    0.70
  -4   5  -7   -0.03    0.04
   4  -5   7   -0.06    0.03
   4  -5   7    0.00    0.04
  -5   5  -7    0.10    0.05
   5  -5   7   -0.04    0.03
   5  -5   7    0.04    0.05
   5   4  -7    0.06    0.05
  -5  -4   7    0.11    0.05
   4   4  -7    0.08    0.05
  -4  -4   7    0.02    0.03
   3   4  -7    2.50    0.15
   2   4  -7    8.75    0.28
  -2  -4   7    8.44    0.28
   1   4  -7    1.43    0.10
   1   4  -7    1.48    0.10
  -1  -4   7    1.20    0.10
   0   4  -7    0.57    0.08
   0  -4   7    0.47    0.08
  -1   4  -7    5.72    0.22
   1  -4   7    6.08    0.27
   1  -4   7    5.69    0.23
  -2   4  -7    4.42    0.20
   2  -4   7    4.73    0.23
   2  -4   7    4.47    0.21
  -3   4  -7    0.33    0.07
   3  -4   7    0.37    0.08
   3  -4   7    0.35    0.08
  -4   4  -7    0.02    0.04
   4  -4   7   -0.02    0.04
   4  -4   7    0.03    0.05
  -5   4  -7    0.12    0.05
   5  -4   7   -0.03    0.03
   5  -4   7   -0.02    0.04
  -6   4  -7    2.63    0.17
   6  -4   7    2.77    0.18
   6  -4   7    2.37    0.16
   5   3  -7    0.09    0.05
  -5  -3   7    0.14    0.05
   4   3  -7    0.00    0.04
  -4  -3   7    0.04    0.04
   3   3  -7    1.86    0.13
  -3  -3   7    1.86    0.12
   2   3  -7    0.89    0.10
  -2  -3   7    1.03    0.10
   1   3  -7    0.01    0.03
  -1  -3   7   -0.03    0.03
   0   3  -7    0.06    0.03
   0   3  -7    0.04    0.03
   0  -3   7    0.03    0.04
  -1   3  -7    0.53    0.07
  -1   3  -7    0.63    0.07
   1  -3   7    0.52    0.08
   1  -3   7    0.51    0.09
  -2   3  -7    0.15    0.05
   2  -3   7    0.10    0.05
   2  -3   7    0.10    0.06
  -3   3  -7    0.05    0.04
   3  -3   7    0.08    0.05
   3  -3   7    0.06    0.05
  -4   3  -7    0.37    0.07
   4  -3   7    0.48    0.08
   4  -3   7    0.40    0.08
  -5   3  -7    0.51    0.09
   5  -3   7    0.47    0.08
   5  -3   7    0.57    0.09
  -6   3  -7    0.39    0.08
   6  -3   7    0.60    0.09
   6  -3   7    0.42    0.09
  -7   3  -7   -0.01    0.03
   7  -3   7    0.03    0.04
   7  -3   7    0.02    0.04
   6   2  -7    0.40    0.09
   6   2  -7    0.23    0.07
  -6  -2   7    0.41    0.08
   5   2  -7    0.33    0.08
   5   2  -7    0.22    0.07
  -5  -2   7    0.29    0.07
   4   2  -7    2.07    0.15
  -4  -2   7    2.08    0.13
   3   2  -7    0.47    0.09
  -3  -2   7    0.56    0.08
  -3  -2   7    0.55    0.08
   2   2  -7   -0.01    0.04
  -2  -2   7    0.01    0.03
   1   2  -7    0.62    0.08
  -1  -2   7    0.47    0.07
   0   2  -7    0.94    0.07
   0   2  -7    0.99    0.08
   0  -2   7    1.17    0.10
  -1   2  -7    2.73    0.13
  -1   2  -7    2.89    0.13
   1  -2   7    2.87    0.15
   1  -2   7    2.81    0.16
  -2   2  -7    0.82    0.09
  -2   2  -7    0.75    0.07
   2  -2   7    0.71    0.09
   2  -2   7    0.85    0.10
  -3   2  -7    0.11    0.05
  -3   2  -7    0.12    0.03
   3  -2   7    0.07    0.04
   3  -2   7    0.13    0.06
  -4   2  -7    6.75    0.24
   4  -2   7    6.18    0.24
   4  -2   7    7.04    0.25
  -5   2  -7    0.01    0.03
   5  -2   7    0.04    0.05
   5  -2   7    0.00    0.04
  -6   2  -7    0.41    0.08
   6  -2   7    0.28    0.06
   6  -2   7    0.34    0.08
  -7   2  -7    2.03    0.14
   7  -2   7    2.27    0.16
   7  -2   7    2.15    0.13
  -8   2  -7    0.73    0.10
   8  -2   7    0.87    0.12
   8  -2   7    0.72    0.08
   6   1  -7    0.65    0.11
   6   1  -7    0.67    0.12
  -6  -1   7    0.69    0.10
   5   1  -7    4.72    0.25
   5   1  -7    4.62    0.23
  -5  -1   7    4.59    0.21
   4   1  -7    5.96    0.27
   4   1  -7    5.82    0.24
  -4  -1   7    5.81    0.23
  -4  -1   7    5.47    0.22
   3   1  -7    5.84    0.24
   3   1  -7    6.14    0.27
  -3  -1   7    5.88    0.21
  -3  -1   7    5.72    0.22
   2   1  -7    8.09    0.27
  -2  -1   7    7.83    0.26
  -2  -1   7    7.74    0.23
   1   1  -7   19.00    0.45
  -1  -1   7   18.71    0.46
   0   1  -7   15.68    0.36
   0   1  -7   15.99    0.39
   0  -1   7   16.11    0.41
  -1   1  -7    2.81    0.12
  -1   1  -7    3.00    0.13
   1  -1   7    2.92    0.15
   1  -1   7    2.72    0.15
  -2   1  -7    4.43    0.16
  -2   1  -7    4.11    0.16
   2  -1   7    4.02    0.17
   2  -1   7    4.29    0.19
  -3   1  -7    2.83    0.13
  -3   1  -7    2.91    0.12
   3  -1   7    2.84    0.15
  -4   1  -7    1.17    0.10
  -4   1  -7    1.44    0.09
   4  -1   7    1.36    0.11
   4  -1   7    1.16    0.10
  -5   1  -7    2.07    0.13
  -5   1  -7    2.10    0.11
   5  -1   7    2.08    0.13
   5  -1   7    1.92    0.13
  -6   1  -7   -0.01    0.04
   6  -1   7    0.02    0.04
   6  -1   7   -0.02    0.04
  -7   1  -7    2.71    0.16
   7  -1   7    3.13    0.17
   7  -1   7    2.91    0.14
  -8   1  -7    1.50    0.13
   8  -1   7    1.63    0.11
   6   0  -7    0.64    0.11
   6   0  -7    0.74    0.12
  -6   0   7    0.77    0.11
   5   0  -7    4.55    0.23
   5   0  -7    4.83    0.25
  -5   0   7    4.75    0.22
   4   0  -7    0.00    0.05
   4   0  -7    0.05    0.05
  -4   0   7   -0.02    0.03
  -4   0   7    0.04    0.04
   3   0  -7   -0.03    0.03
   3   0  -7    0.06    0.06
  -3   0   7    0.02    0.03
  -3   0   7   -0.02    0.03
   2   0  -7    9.29    0.30
   2   0  -7   10.32    0.34
  -2   0   7    9.60    0.29
  -2   0   7    9.88    0.27
   1   0  -7    4.51    0.18
  -1   0   7    4.53    0.18
  -1   0   7    4.51    0.15
   0   0  -7    4.82    0.18
   0   0  -7    4.85    0.15
   0   0   7    4.80    0.19
  -1   0  -7    2.04    0.11
  -1   0  -7    2.02    0.09
   1   0   7    1.95    0.12
   1   0   7    2.02    0.13
  -2   0  -7    7.36    0.22
  -2   0  -7    7.33    0.21
   2   0   7    7.30    0.25
   2   0   7    6.82    0.23
  -3   0  -7    6.51    0.21
  -3   0  -7    6.23    0.20
   3   0   7    6.42    0.22
   3   0   7    6.72    0.23
  -4   0  -7    0.14    0.04
  -4   0  -7    0.07    0.04
   4   0   7    0.06    0.04
   4   0   7    0.12    0.05
  -5   0  -7    0.00    0.03
  -5   0  -7    0.01    0.03
   5   0   7    0.02    0.04
   5   0   7    0.01    0.04
  -6   0  -7    2.29    0.12
  -6   0  -7    2.23    0.14
   6   0   7    1.94    0.12
   6   0   7    2.08    0.13
  -7   0  -7    2.99    0.14
  -7   0  -7    2.74    0.16
   7   0   7    2.66    0.15
   7   0   7    2.90    0.14
  -8   0  -7    0.41    0.08
   8   0   7    0.42    0.06
  -9   0  -7   -0.03    0.03
   9   0   7    0.04    0.03
   6  -1  -7    0.23    0.07
   6  -1  -7    0.34    0.08
  -6   1   7    0.28    0.07
   5  -1  -7    1.86    0.16
   5  -1  -7    2.10    0.16
  -5   1   7    2.25    0.13
  -5   1   7    1.89    0.14
   4  -1  -7    0.19    0.07
   4  -1  -7    0.17    0.07
  -4   1   7    0.14    0.05
  -4   1   7    0.16    0.05
   3  -1  -7    2.59    0.16
   3  -1  -7    2.50    0.17
  -3   1   7    2.46    0.13
  -3   1   7    2.46    0.14
   2  -1  -7   26.43    0.64
   2  -1  -7   25.62    0.59
  -2   1   7   25.14    0.56
  -2   1   7   24.38    0.58
   1  -1  -7    1.67    0.13
   1  -1  -7    1.88    0.12
  -1   1   7    1.62    0.11
  -1   1   7    1.68    0.09
   0  -1  -7    0.75    0.08
   0   1   7    0.93    0.08
  -1  -1  -7    6.98    0.22
  -1  -1  -7    7.34    0.19
   1   1   7    7.38    0.25
   1   1   7    7.29    0.23
  -2  -1  -7   29.72    0.61
  -2  -1  -7   28.90    0.59
   2   1   7   29.51    0.67
   2   1   7   29.93    0.64
  -3  -1  -7   17.91    0.40
  -3  -1  -7   16.99    0.39
   3   1   7   17.49    0.42
   3   1   7   17.24    0.44
  -4  -1  -7    8.33    0.25
  -4  -1  -7    8.63    0.25
   4   1   7    8.94    0.26
   4   1   7    8.79    0.27
  -5  -1  -7    0.11    0.04
  -5  -1  -7    0.04    0.04
   5   1   7    0.06    0.04
   5   1   7    0.10    0.04
  -6  -1  -7    9.48    0.29
  -6  -1  -7    9.74    0.28
   6   1   7    9.30    0.28
   6   1   7    9.19    0.27
  -7  -1  -7    0.56    0.09
  -7  -1  -7    0.52    0.07
   7   1   7    0.42    0.06
  -8  -1  -7    9.36    0.31
  -8  -1  -7    9.16    0.29
   8   1   7    8.85    0.26
   9   1   7    0.22    0.05
   9   1   7    0.35    0.07
   5  -2  -7    1.38    0.16
   5  -2  -7    1.72    0.15
  -5   2   7    1.59    0.12
  -5   2   7    1.59    0.13
   4  -2  -7    0.77    0.11
   4  -2  -7    0.63    0.10
  -4   2   7    0.66    0.09
  -4   2   7    0.56    0.09
   3  -2  -7   10.84    0.34
   3  -2  -7   11.14    0.37
  -3   2   7   11.21    0.32
  -3   2   7   10.72    0.33
   2  -2  -7    0.14    0.05
   2  -2  -7    0.10    0.06
  -2   2   7    0.12    0.04
  -2   2   7    0.08    0.04
   1  -2  -7   14.56    0.42
   1  -2  -7   14.29    0.37
  -1   2   7   13.98    0.38
  -1   2   7   14.95    0.35
   0  -2  -7   15.95    0.39
   0  -2  -7   16.25    0.43
   0   2   7   15.75    0.40
   0   2   7   16.65    0.35
  -1  -2  -7   10.79    0.25
  -1  -2  -7   10.81    0.29
   1   2   7   10.37    0.30
   1   2   7   11.02    0.32
  -2  -2  -7    3.85    0.13
  -2  -2  -7    3.84    0.15
   2   2   7    3.91    0.17
   2   2   7    3.82    0.16
  -3  -2  -7    0.07    0.03
  -3  -2  -7    0.05    0.03
   3   2   7    0.10    0.04
   3   2   7    0.07    0.04
  -4  -2  -7    0.15    0.04
  -4  -2  -7    0.15    0.04
   4   2   7    0.18    0.05
   4   2   7    0.16    0.04
  -5  -2  -7   14.00    0.36
  -5  -2  -7   14.34    0.36
   5   2   7   13.88    0.36
   5   2   7   13.63    0.36
  -6  -2  -7   10.67    0.31
  -6  -2  -7   10.88    0.30
   6   2   7   10.71    0.30
   6   2   7   10.47    0.30
  -7  -2  -7    2.38    0.14
  -7  -2  -7    2.67    0.15
   7   2   7    2.38    0.13
  -8  -2  -7    2.95    0.16
   8   2   7    2.96    0.14
   8   2   7    2.83    0.16
  -9  -2  -7    2.04    0.13
   9   2   7    2.34    0.15
   9   2   7    1.97    0.11
   5  -3  -7    0.02    0.05
   5  -3  -7    0.00    0.04
  -5   3   7    0.01    0.04
  -5   3   7    0.02    0.03
   4  -3  -7    2.29    0.17
   4  -3  -7    2.11    0.15
  -4   3   7    2.22    0.14
  -4   3   7    2.15    0.14
   3  -3  -7    1.04    0.11
   3  -3  -7    1.04    0.13
  -3   3   7    0.90    0.11
  -3   3   7    0.97    0.11
   2  -3  -7    2.08    0.13
   2  -3  -7    2.04    0.15
  -2   3   7    2.05    0.12
  -2   3   7    1.99    0.13
   1  -3  -7    0.85    0.09
   1  -3  -7    1.05    0.12
  -1   3   7    0.76    0.09
  -1   3   7    0.80    0.07
   0  -3  -7    2.76    0.13
   0  -3  -7    2.79    0.11
   0   3   7    2.81    0.14
  -1  -3  -7    6.56    0.21
   1   3   7    6.67    0.22
   1   3   7    7.33    0.18
   1   3   7    7.11    0.24
  -2  -3  -7    4.03    0.15
   2   3   7    4.17    0.13
   2   3   7    3.97    0.16
   2   3   7    4.13    0.17
  -3  -3  -7    0.42    0.06
   3   3   7    0.51    0.06
   3   3   7    0.37    0.06
   3   3   7    0.49    0.07
  -4  -3  -7    9.73    0.27
  -4  -3  -7    9.97    0.27
   4   3   7   10.02    0.27
   4   3   7    9.64    0.29
   4   3   7    9.71    0.26
  -5  -3  -7    3.54    0.15
   5   3   7    3.40    0.15
   5   3   7    3.61    0.15
   5   3   7    3.54    0.14
  -6  -3  -7    2.74    0.14
   6   3   7    2.47    0.13
   6   3   7    2.59    0.14
  -7  -3  -7    1.52    0.11
   7   3   7    1.61    0.11
   7   3   7    1.57    0.11
  -8  -3  -7    1.54    0.12
   8   3   7    1.22    0.12
   8   3   7    1.39    0.11
  -9  -3  -7    4.18    0.20
   9   3   7    4.44    0.21
   9   3   7    4.27    0.18
   5  -4  -7    2.59    0.18
   5  -4  -7    2.69    0.18
  -5   4   7    2.52    0.17
  -5   4   7    2.85    0.17
   4  -4  -7   13.13    0.39
   4  -4  -7   12.70    0.43
  -4   4   7   13.21    0.40
  -4   4   7   12.81    0.40
   3  -4  -7    0.01    0.04
   3  -4  -7   -0.02    0.04
  -3   4   7   -0.01    0.04
  -3   4   7    0.00    0.04
   2  -4  -7    2.23    0.13
   2  -4  -7    2.04    0.15
   2  -4  -7    2.02    0.12
  -2   4   7    2.04    0.13
   1  -4  -7    1.27    0.10
   1  -4  -7    1.35    0.12
   1  -4  -7    1.15    0.08
  -1   4   7    1.27    0.10
   0  -4  -7   12.50    0.33
   0  -4  -7   13.08    0.38
   0  -4  -7   12.49    0.31
   0   4   7   12.79    0.34
  -1  -4  -7   51.38    0.96
  -1  -4  -7   49.34    0.98
   1   4   7   50.52    1.02
  -2  -4  -7    0.33    0.05
   2   4   7    0.33    0.05
   2   4   7    0.28    0.05
   2   4   7    0.32    0.06
  -3  -4  -7   10.51    0.29
   3   4   7   10.67    0.27
   3   4   7   10.33    0.28
   3   4   7   11.39    0.32
  -4  -4  -7    6.52    0.21
   4   4   7    6.96    0.21
   4   4   7    6.65    0.20
   4   4   7    6.76    0.24
  -5  -4  -7    1.10    0.09
   5   4   7    0.97    0.07
   5   4   7    0.92    0.10
   5   4   7    0.96    0.08
  -6  -4  -7    1.89    0.12
   6   4   7    1.90    0.12
   6   4   7    1.76    0.11
  -7  -4  -7    0.55    0.08
   7   4   7    0.45    0.07
   7   4   7    0.55    0.08
  -8  -4  -7    0.26    0.06
   8   4   7    0.29    0.06
   8   4   7    0.15    0.05
  -9  -4  -7    8.53    0.30
   9   4   7    8.61    0.30
   9   4   7    8.38    0.28
   5  -5  -7    0.03    0.03
   5  -5  -7   -0.05    0.03
  -5   5   7    0.05    0.03
   4  -5  -7   10.62    0.39
   4  -5  -7   10.79    0.36
  -4   5   7   11.00    0.37
   3  -5  -7    0.09    0.06
   3  -5  -7    0.10    0.04
   3  -5  -7    0.22    0.06
  -3   5   7    0.19    0.06
   2  -5  -7    6.28    0.23
   2  -5  -7    6.34    0.26
   2  -5  -7    5.94    0.22
  -2   5   7    6.06    0.24
   1  -5  -7   12.35    0.33
   1  -5  -7   12.01    0.33
   1  -5  -7   12.65    0.39
  -1   5   7   12.01    0.35
   0  -5  -7   16.35    0.39
   0  -5  -7   16.18    0.40
   0  -5  -7   16.43    0.46
   0   5   7   16.25    0.42
  -1  -5  -7    0.11    0.03
  -1  -5  -7    0.15    0.04
   1   5   7    0.15    0.05
  -2  -5  -7    2.20    0.09
  -2  -5  -7    1.96    0.11
   2   5   7    2.28    0.12
   2   5   7    1.98    0.13
   2   5   7    2.09    0.09
  -3  -5  -7    3.45    0.15
   3   5   7    3.78    0.17
   3   5   7    3.59    0.14
   3   5   7    3.64    0.14
  -4  -5  -7   43.61    0.88
   4   5   7   45.85    0.88
   4   5   7   42.94    0.86
   4   5   7   44.44    0.95
  -5  -5  -7    3.72    0.16
   5   5   7    3.72    0.18
   5   5   7    3.56    0.15
  -6  -5  -7    1.69    0.12
   6   5   7    1.70    0.12
   6   5   7    1.89    0.12
  -7  -5  -7   11.22    0.34
   7   5   7   10.90    0.33
   7   5   7   11.08    0.34
  -8  -5  -7    0.11    0.05
   8   5   7    0.19    0.06
   8   5   7    0.20    0.06
  -9  -5  -7    0.17    0.05
   9   5   7    0.11    0.06
   9   5   7    0.25    0.06
 -10  -5  -7   -0.01    0.02
  10   5   7    0.01    0.03
  10   5   7    0.08    0.04
   4  -6  -7    0.15    0.04
   4  -6  -7    0.16    0.06
  -4   6   7    0.06    0.04
   3  -6  -7    1.47    0.11
   3  -6  -7    1.57    0.16
  -3   6   7    1.26    0.13
   2  -6  -7    0.05    0.03
   2  -6  -7    0.02    0.04
  -2   6   7    0.03    0.05
   1  -6  -7    2.86    0.14
   1  -6  -7    2.78    0.18
   1  -6  -7    2.85    0.14
  -1   6   7    2.76    0.16
   0  -6  -7    1.02    0.10
   0  -6  -7    1.02    0.08
   0  -6  -7    1.01    0.12
   0   6   7    1.05    0.11
  -1  -6  -7    0.84    0.07
  -1  -6  -7    0.77    0.08
   1   6   7    0.79    0.09
  -2  -6  -7   19.78    0.45
  -2  -6  -7   19.77    0.44
   2   6   7   19.76    0.43
   2   6   7   19.80    0.46
  -3  -6  -7    0.72    0.08
  -3  -6  -7    0.77    0.08
   3   6   7    0.75    0.08
   3   6   7    0.83    0.07
   3   6   7    0.90    0.11
  -4  -6  -7    2.03    0.11
   4   6   7    2.14    0.11
   4   6   7    2.13    0.14
  -5  -6  -7   11.51    0.32
   5   6   7   11.22    0.35
   5   6   7   11.03    0.31
  -6  -6  -7    0.50    0.08
   6   6   7    0.44    0.07
   6   6   7    0.66    0.09
  -7  -6  -7   10.52    0.32
   7   6   7   10.30    0.34
   7   6   7   10.38    0.32
  -8  -6  -7    0.05    0.05
   8   6   7   -0.03    0.03
   8   6   7    0.06    0.04
  -9  -6  -7    0.15    0.05
   9   6   7    0.12    0.04
   9   6   7    0.19    0.06
   4  -7  -7    0.49    0.09
   4  -7  -7    0.25    0.06
  -4   7   7    0.32    0.07
   3  -7  -7    2.00    0.14
   3  -7  -7    2.34    0.17
  -3   7   7    1.97    0.15
   2  -7  -7    0.04    0.05
   2  -7  -7   -0.01    0.03
  -2   7   7    0.00    0.05
   1  -7  -7    8.61    0.33
   1  -7  -7    8.62    0.28
  -1   7   7    8.55    0.30
   0  -7  -7    1.20    0.13
   0  -7  -7    1.61    0.11
   0   7   7    1.51    0.12
  -1  -7  -7    0.24    0.05
  -1  -7  -7    0.19    0.05
   1   7   7    0.12    0.04
  -2  -7  -7   14.87    0.37
  -2  -7  -7   14.55    0.36
   2   7   7   14.81    0.38
   2   7   7   14.79    0.35
  -3  -7  -7    3.39    0.14
  -3  -7  -7    3.74    0.15
   3   7   7    3.51    0.15
   3   7   7    3.57    0.14
  -4  -7  -7    4.29    0.17
   4   7   7    4.57    0.21
   4   7   7    4.54    0.17
  -5  -7  -7    8.04    0.26
   5   7   7    7.95    0.26
   5   7   7    8.49    0.30
  -6  -7  -7    3.83    0.17
   6   7   7    3.67    0.19
   6   7   7    3.72    0.17
  -7  -7  -7    6.00    0.23
   7   7   7    5.66    0.25
   7   7   7    5.58    0.23
  -8  -7  -7    0.05    0.05
   8   7   7   -0.03    0.04
   8   7   7    0.01    0.04
  -9  -7  -7    0.04    0.04
   9   7   7    0.01    0.03
   9   7   7    0.05    0.04
   3  -8  -7    1.79    0.15
   3  -8  -7    1.48    0.12
  -3   8   7    1.55    0.16
   2  -8  -7    4.11    0.20
   2  -8  -7    4.65    0.24
  -2   8   7    4.48    0.22
   1  -8  -7    0.03    0.03
   1  -8  -7    0.02    0.04
  -1   8   7   -0.01    0.04
   0  -8  -7    7.19    0.26
   0  -8  -7    7.64    0.35
   0   8   7    6.95    0.26
  -1  -8  -7    0.21    0.05
   1   8   7    0.15    0.05
  -2  -8  -7    4.02    0.17
   2   8   7    3.68    0.16
   2   8   7    3.97    0.15
  -3  -8  -7    0.43    0.06
  -3  -8  -7    0.42    0.06
   3   8   7    0.39    0.06
  -4  -8  -7    3.26    0.15
  -4  -8  -7    3.23    0.14
   4   8   7    3.45    0.16
  -5  -8  -7   13.78    0.37
   5   8   7   13.89    0.38
   5   8   7   14.20    0.44
  -6  -8  -7    0.90    0.10
   6   8   7    1.10    0.11
   6   8   7    1.12    0.14
  -7  -8  -7    0.07    0.04
   7   8   7    0.03    0.04
   7   8   7    0.03    0.04
  -8  -8  -7    5.87    0.25
   8   8   7    6.07    0.25
   8   8   7    6.60    0.28
  -9  -8  -7    0.13    0.05
   9   8   7    0.08    0.04
   9   8   7    0.06    0.03
   2  -9  -7    0.11    0.05
   2  -9  -7    0.13    0.04
  -2   9   7    0.15    0.06
   1  -9  -7    0.43    0.08
   1  -9  -7    0.42    0.09
  -1   9   7    0.48    0.09
   0  -9  -7    6.28    0.25
   0   9   7    6.38    0.25
  -1  -9  -7    1.12    0.11
   1   9   7    1.30    0.11
  -2  -9  -7    0.01    0.03
   2   9   7    0.01    0.03
  -3  -9  -7    4.49    0.19
   3   9   7    4.56    0.18
  -4  -9  -7    0.03    0.03
   4   9   7   -0.01    0.03
  -5  -9  -7    7.48    0.25
  -5  -9  -7    7.31    0.24
   5   9   7    7.40    0.26
  -6  -9  -7    0.02    0.04
   6   9   7    0.06    0.04
   6   9   7   -0.01    0.04
  -7  -9  -7    0.36    0.07
   7   9   7    0.26    0.06
   7   9   7    0.50    0.09
  -8  -9  -7    7.08    0.27
   8   9   7    6.81    0.27
   8   9   7    7.05    0.31
  -9  -9  -7    0.17    0.07
   9   9   7    0.11    0.05
   9   9   7    0.24    0.06
   1 -10  -7    0.57    0.09
  -1  10   7    0.47    0.09
   0 -10  -7   12.10    0.38
   0  10   7   11.36    0.37
  -1 -10  -7    2.12    0.14
   1  10   7    2.02    0.14
  -2 -10  -7    0.15    0.05
  -3 -10  -7    9.97    0.32
   3  10   7    9.63    0.30
  -4 -10  -7    2.89    0.16
   4  10   7    2.70    0.15
  -5 -10  -7    3.36    0.17
   5  10   7    3.39    0.18
   6  10   7    0.03    0.03
  -7 -10  -7    0.11    0.05
   7  10   7    0.12    0.05
  -8 -10  -7   14.57    0.42
   8  10   7   14.25    0.48
   8  10   7   14.39    0.44
   0 -11  -7    0.56    0.09
   0  11   7    0.57    0.09
  -1 -11  -7    0.80    0.11
  -2 -11  -7    1.79    0.13
  -3 -11  -7   13.97    0.42
   3  11   7   13.77    0.40
  -4 -11  -7    1.50    0.12
   4  11   7    1.30    0.11
  -5 -11  -7    2.39    0.15
   5  11   7    2.48    0.15
   6  11   7    1.91    0.14
   7  11   7    0.10    0.05
  -2 -12  -7    0.26    0.06
  -3 -12  -7    0.35    0.07
  -4 -12  -7    0.07    0.03
   4  12   7    0.05    0.03
  -5 -12  -7    0.16    0.04
   5  12   7    0.07    0.04
   0   6  -8    0.18    0.06
   0  -6   8    0.24    0.06
  -1   6  -8    0.03    0.04
   1  -6   8    0.05    0.05
  -2   6  -8    0.73    0.10
   2  -6   8    0.58    0.10
   2  -6   8    0.90    0.13
  -3   6  -8    0.05    0.05
   3  -6   8    0.20    0.06
   3  -6   8    0.16    0.06
  -1  -5   8    1.19    0.11
   0   5  -8    0.38    0.07
   0  -5   8    0.26    0.07
  -1   5  -8   -0.02    0.04
   1  -5   8    0.00    0.04
  -2   5  -8    0.06    0.05
   2  -5   8    0.08    0.05
   2  -5   8    0.01    0.05
  -3   5  -8    0.20    0.07
   3  -5   8    0.09    0.05
   3  -5   8    0.12    0.06
  -4   5  -8    0.21    0.06
   4  -5   8    0.24    0.07
   4  -5   8    0.18    0.06
  -5   5  -8   -0.07    0.03
   5  -5   8   -0.04    0.03
   5  -5   8    0.00    0.03
   4   4  -8    0.17    0.05
   3   4  -8    2.07    0.14
   2   4  -8    1.10    0.12
  -2  -4   8    1.18    0.10
  -1  -4   8    0.32    0.07
   0   4  -8    1.53    0.11
   0  -4   8    1.69    0.13
  -1   4  -8    0.78    0.10
   1  -4   8    0.89    0.11
  -2   4  -8    1.38    0.11
   2  -4   8    1.25    0.13
   2  -4   8    1.29    0.15
  -3   4  -8    1.74    0.13
   3  -4   8    1.88    0.16
   3  -4   8    1.80    0.15
  -4   4  -8    0.90    0.12
   4  -4   8    0.89    0.13
   4  -4   8    0.64    0.11
  -5   4  -8    0.11    0.06
   5  -4   8    0.03    0.05
   5  -4   8    0.13    0.07
  -6   4  -8   -0.03    0.04
   6  -4   8   -0.01    0.05
   6  -4   8    0.00    0.04
   4   3  -8    1.02    0.13
   3   3  -8    2.45    0.16
   2   3  -8    0.13    0.04
  -2  -3   8    0.24    0.06
   1   3  -8    0.07    0.04
  -1  -3   8    0.06    0.04
   0   3  -8    4.03    0.17
   0   3  -8    4.11    0.17
   0  -3   8    4.00    0.19
  -1   3  -8    0.60    0.08
   1  -3   8    0.76    0.11
   1  -3   8    0.70    0.10
  -2   3  -8    2.13    0.13
   2  -3   8    2.06    0.15
   2  -3   8    1.93    0.16
  -3   3  -8    0.06    0.05
   3  -3   8    0.06    0.05
   3  -3   8   -0.03    0.04
  -4   3  -8    0.09    0.05
   4  -3   8    0.09    0.05
   4  -3   8    0.16    0.07
  -5   3  -8    1.95    0.15
   5  -3   8    2.24    0.15
   5  -3   8    1.77    0.15
  -6   3  -8   -0.01    0.04
   6  -3   8    0.00    0.05
   6  -3   8   -0.04    0.04
  -7   3  -8    0.04    0.03
   7  -3   8    0.12    0.06
   7  -3   8    0.12    0.05
   5   2  -8    0.01    0.04
   4   2  -8    0.06    0.04
   3   2  -8    2.48    0.16
  -3  -2   8    2.39    0.14
   2   2  -8    0.02    0.04
  -2  -2   8    0.00    0.03
   1   2  -8    0.37    0.07
  -1  -2   8    0.42    0.07
   0   2  -8    4.24    0.17
   0  -2   8    3.99    0.19
  -1   2  -8    0.04    0.03
  -1   2  -8    0.06    0.03
   1  -2   8    0.05    0.05
   1  -2   8    0.11    0.05
  -2   2  -8    0.10    0.03
  -2   2  -8    0.03    0.04
   2  -2   8    0.10    0.05
   2  -2   8    0.08    0.05
  -3   2  -8    0.57    0.08
   3  -2   8    0.77    0.11
   3  -2   8    0.46    0.08
  -4   2  -8    0.17    0.06
   4  -2   8    0.05    0.05
   4  -2   8    0.04    0.05
  -5   2  -8    2.22    0.15
   5  -2   8    2.28    0.15
   5  -2   8    2.35    0.16
  -6   2  -8    0.00    0.04
   6  -2   8    0.02    0.05
   6  -2   8    0.07    0.05
  -7   2  -8    0.69    0.10
   7  -2   8    0.61    0.09
   7  -2   8    0.61    0.10
   5   1  -8    2.49    0.18
  -5  -1   8    2.78    0.16
   4   1  -8    0.30    0.08
  -4  -1   8    0.50    0.08
   3   1  -8   -0.03    0.04
  -3  -1   8   -0.05    0.03
   2   1  -8    7.42    0.27
  -2  -1   8    7.63    0.27
   1   1  -8    2.07    0.13
  -1  -1   8    2.25    0.14
   0   1  -8    3.38    0.16
   0  -1   8    3.36    0.17
  -1   1  -8    0.32    0.05
  -1   1  -8    0.25    0.06
   1  -1   8    0.34    0.07
   1  -1   8    0.30    0.07
  -2   1  -8    7.27    0.23
  -2   1  -8    7.52    0.24
   2  -1   8    7.68    0.27
   2  -1   8    8.13    0.29
  -3   1  -8    4.75    0.17
  -3   1  -8    4.49    0.19
   3  -1   8    4.94    0.21
   3  -1   8    4.98    0.22
  -4   1  -8    5.21    0.21
  -4   1  -8    5.45    0.19
   4  -1   8    5.64    0.23
   4  -1   8    5.08    0.22
  -5   1  -8    3.12    0.16
   5  -1   8    2.83    0.17
   5  -1   8    3.09    0.17
  -6   1  -8    2.57    0.16
   6  -1   8    2.59    0.16
   6  -1   8    2.21    0.15
  -7   1  -8    0.49    0.09
   7  -1   8    0.47    0.08
   7  -1   8    0.63    0.09
  -8   1  -8    9.50    0.33
   8  -1   8    9.17    0.30
   5   0  -8    0.08    0.04
   5   0  -8    0.02    0.05
  -5   0   8   -0.04    0.03
   4   0  -8    0.62    0.11
   4   0  -8    0.52    0.10
  -4   0   8    0.62    0.08
  -4   0   8    0.60    0.08
   3   0  -8    0.24    0.07
  -3   0   8    0.33    0.07
  -3   0   8    0.23    0.06
   2   0  -8    0.49    0.08
  -2   0   8    0.28    0.06
   1   0  -8   17.96    0.45
  -1   0   8   17.56    0.46
   0   0  -8    2.23    0.13
   0   0   8    2.09    0.13
  -1   0  -8    0.16    0.05
  -1   0  -8    0.17    0.04
   1   0   8    0.21    0.06
   1   0   8    0.15    0.05
  -2   0  -8    3.36    0.15
  -2   0  -8    3.25    0.14
   2   0   8    3.49    0.18
   2   0   8    3.28    0.16
  -3   0  -8    9.22    0.27
  -3   0  -8    9.81    0.27
   3   0   8    9.21    0.29
   3   0   8    9.61    0.31
  -4   0  -8    0.30    0.05
  -4   0  -8    0.32    0.06
   4   0   8    0.18    0.06
   4   0   8    0.15    0.05
  -5   0  -8    1.23    0.09
  -5   0  -8    1.12    0.11
   5   0   8    1.09    0.11
   5   0   8    1.39    0.11
  -6   0  -8    3.03    0.16
  -6   0  -8    3.16    0.15
   6   0   8    3.05    0.17
   6   0   8    2.81    0.16
  -7   0  -8    0.46    0.08
   7   0   8    0.43    0.08
   7   0   8    0.33    0.07
  -8   0  -8    0.45    0.09
   8   0   8    0.47    0.08
   5  -1  -8    3.09    0.20
   5  -1  -8    3.18    0.21
  -5   1   8    2.73    0.17
   4  -1  -8    0.59    0.10
   4  -1  -8    0.66    0.11
  -4   1   8    0.65    0.09
  -4   1   8    0.77    0.10
   3  -1  -8    0.26    0.07
   3  -1  -8    0.31    0.08
  -3   1   8    0.28    0.06
  -3   1   8    0.18    0.05
   2  -1  -8    7.55    0.27
  -2   1   8    7.91    0.27
   1  -1  -8    5.16    0.20
  -1   1   8    4.88    0.20
   0  -1  -8    0.97    0.10
   0   1   8    0.89    0.10
  -1  -1  -8    2.64    0.13
  -1  -1  -8    2.60    0.11
   1   1   8    2.55    0.14
   1   1   8    2.72    0.15
  -2  -1  -8    0.20    0.04
  -2  -1  -8    0.12    0.04
   2   1   8    0.15    0.05
   2   1   8    0.17    0.05
  -3  -1  -8   11.85    0.31
  -3  -1  -8   12.11    0.32
   3   1   8   11.49    0.33
   3   1   8   12.31    0.36
  -4  -1  -8   -0.01    0.03
  -4  -1  -8    0.01    0.03
   4   1   8   -0.05    0.03
   4   1   8    0.03    0.04
  -5  -1  -8    1.18    0.10
  -5  -1  -8    1.15    0.09
   5   1   8    1.28    0.10
   5   1   8    1.11    0.11
  -6  -1  -8    9.18    0.30
  -6  -1  -8    9.80    0.29
   6   1   8    9.39    0.30
   6   1   8    9.41    0.30
  -7  -1  -8    1.03    0.12
  -7  -1  -8    1.04    0.11
   7   1   8    0.91    0.10
  -8  -1  -8    0.06    0.05
  -8  -1  -8    0.04    0.03
   8   1   8    0.04    0.04
   9   1   8    1.84    0.14
   9   1   8    2.03    0.12
   5  -2  -8    0.48    0.10
   5  -2  -8    0.41    0.09
  -5   2   8    0.56    0.09
  -5   2   8    0.50    0.08
   4  -2  -8    4.52    0.23
   4  -2  -8    4.95    0.26
  -4   2   8    4.65    0.22
  -4   2   8    4.83    0.21
   3  -2  -8    0.69    0.10
   3  -2  -8    0.77    0.12
  -3   2   8    0.74    0.10
  -3   2   8    0.88    0.10
   2  -2  -8    7.68    0.30
   2  -2  -8    6.69    0.26
  -2   2   8    7.22    0.26
  -2   2   8    7.62    0.24
   1  -2  -8    6.48    0.24
  -1   2   8    6.80    0.24
   0  -2  -8    2.41    0.13
   0   2   8    2.49    0.14
  -1  -2  -8   23.94    0.54
   1   2   8   24.17    0.56
  -2  -2  -8   16.75    0.41
  -2  -2  -8   16.74    0.38
   2   2   8   17.62    0.46
   2   2   8   16.96    0.43
  -3  -2  -8    0.10    0.04
  -3  -2  -8    0.07    0.04
   3   2   8    0.09    0.05
   3   2   8    0.08    0.04
  -4  -2  -8    0.05    0.04
  -4  -2  -8    0.04    0.04
   4   2   8    0.05    0.04
   4   2   8    0.02    0.04
  -5  -2  -8    0.04    0.03
  -5  -2  -8    0.01    0.04
   5   2   8    0.03    0.04
   5   2   8   -0.03    0.03
  -6  -2  -8    4.02    0.18
  -6  -2  -8    4.16    0.17
   6   2   8    3.78    0.17
   6   2   8    4.09    0.17
  -7  -2  -8    4.03    0.19
  -7  -2  -8    3.78    0.17
   7   2   8    3.71    0.17
  -8  -2  -8    0.09    0.04
   8   2   8    0.09    0.05
   8   2   8    0.11    0.05
  -9  -2  -8    1.81    0.12
   9   2   8    2.17    0.15
   9   2   8    1.87    0.12
   5  -3  -8    0.35    0.08
   5  -3  -8    0.42    0.09
  -5   3   8    0.44    0.08
  -5   3   8    0.32    0.07
   4  -3  -8    9.53    0.34
   4  -3  -8    8.86    0.35
  -4   3   8    9.22    0.33
  -4   3   8    9.27    0.32
   3  -3  -8    3.58    0.19
   3  -3  -8    3.51    0.21
  -3   3   8    3.55    0.17
  -3   3   8    3.24    0.18
   2  -3  -8    0.29    0.07
   2  -3  -8    0.29    0.07
  -2   3   8    0.28    0.06
  -2   3   8    0.30    0.07
   1  -3  -8    5.86    0.25
   1  -3  -8    5.80    0.22
  -1   3   8    5.82    0.22
  -1   3   8    5.63    0.20
   0  -3  -8    2.48    0.14
   0   3   8    2.43    0.14
  -1  -3  -8   12.41    0.33
   1   3   8   12.10    0.34
  -2  -3  -8    5.54    0.20
   2   3   8    5.88    0.23
   2   3   8    6.07    0.21
   2   3   8    5.83    0.17
  -3  -3  -8   -0.03    0.02
  -3  -3  -8   -0.02    0.03
   3   3   8   -0.02    0.03
   3   3   8    0.01    0.03
  -4  -3  -8   24.70    0.55
  -4  -3  -8   24.72    0.56
   4   3   8   26.19    0.58
   4   3   8   25.44    0.60
  -5  -3  -8    1.27    0.10
  -5  -3  -8    1.08    0.09
   5   3   8    1.20    0.10
   5   3   8    1.33    0.10
  -6  -3  -8    1.17    0.10
   6   3   8    1.17    0.10
   6   3   8    1.20    0.10
  -7  -3  -8    0.26    0.06
   7   3   8    0.16    0.06
   7   3   8    0.26    0.06
  -8  -3  -8    1.26    0.12
   8   3   8    1.38    0.12
   8   3   8    1.49    0.12
  -9  -3  -8    3.24    0.17
   9   3   8    3.15    0.16
   9   3   8    3.02    0.17
   4  -4  -8    1.62    0.14
   4  -4  -8    1.60    0.18
  -4   4   8    1.72    0.13
  -4   4   8    1.69    0.13
   3  -4  -8    0.39    0.08
   3  -4  -8    0.39    0.09
   3  -4  -8    0.38    0.07
  -3   4   8    0.45    0.08
  -3   4   8    0.49    0.08
   2  -4  -8    0.16    0.05
   2  -4  -8    0.11    0.06
   2  -4  -8    0.20    0.06
  -2   4   8    0.13    0.05
   1  -4  -8    5.48    0.24
   1  -4  -8    5.25    0.21
   1  -4  -8    5.56    0.19
  -1   4   8    5.04    0.21
   0  -4  -8    0.69    0.09
   0   4   8    0.61    0.09
  -1  -4  -8    4.63    0.18
   1   4   8    4.49    0.19
  -2  -4  -8    3.31    0.15
   2   4   8    3.29    0.15
   2   4   8    3.39    0.12
   2   4   8    3.34    0.17
  -3  -4  -8    1.32    0.10
   3   4   8    1.33    0.10
   3   4   8    1.35    0.11
   3   4   8    1.43    0.09
  -4  -4  -8   24.75    0.56
   4   4   8   25.82    0.61
   4   4   8   24.98    0.56
   4   4   8   24.99    0.54
  -5  -4  -8    0.27    0.05
   5   4   8    0.32    0.06
   5   4   8    0.36    0.07
   5   4   8    0.33    0.06
  -6  -4  -8    0.01    0.03
   6   4   8    0.02    0.03
   6   4   8   -0.01    0.04
  -7  -4  -8   10.35    0.32
   7   4   8   10.05    0.32
   7   4   8   10.09    0.31
  -8  -4  -8    1.40    0.11
   8   4   8    1.50    0.12
   8   4   8    1.57    0.13
  -9  -4  -8    1.05    0.12
   9   4   8    1.03    0.11
   9   4   8    0.80    0.10
   4  -5  -8    3.22    0.17
   4  -5  -8    2.94    0.20
  -4   5   8    3.18    0.18
   3  -5  -8    0.74    0.09
   3  -5  -8    0.89    0.11
   3  -5  -8    0.78    0.12
  -3   5   8    0.74    0.10
   2  -5  -8    0.88    0.12
   2  -5  -8    1.04    0.11
   2  -5  -8    0.98    0.10
  -2   5   8    0.72    0.10
   1  -5  -8   11.03    0.38
   1  -5  -8   11.09    0.32
   1  -5  -8   10.83    0.31
  -1   5   8   11.05    0.35
   0  -5  -8    6.63    0.24
   0  -5  -8    6.92    0.22
   0   5   8    7.29    0.25
  -1  -5  -8    4.35    0.18
   1   5   8    4.81    0.19
  -2  -5  -8    0.95    0.09
   2   5   8    1.06    0.07
   2   5   8    1.15    0.09
  -3  -5  -8   24.02    0.54
   3   5   8   24.15    0.52
   3   5   8   24.77    0.60
   3   5   8   24.11    0.55
  -4  -5  -8   18.99    0.46
   4   5   8   19.04    0.50
   4   5   8   19.06    0.44
   4   5   8   18.65    0.45
  -5  -5  -8    0.03    0.04
   5   5   8    0.02    0.04
   5   5   8    0.02    0.03
  -6  -5  -8    8.37    0.28
   6   5   8    8.96    0.28
   6   5   8    8.45    0.30
  -7  -5  -8    7.26    0.26
   7   5   8    7.69    0.27
   7   5   8    8.02    0.28
  -8  -5  -8    0.56    0.09
   8   5   8    0.43    0.08
   8   5   8    0.54    0.09
  -9  -5  -8    0.02    0.03
   9   5   8   -0.01    0.04
   9   5   8    0.03    0.04
   4  -6  -8    0.23    0.07
   4  -6  -8    0.14    0.04
  -4   6   8    0.22    0.05
   3  -6  -8    0.60    0.09
   3  -6  -8    0.40    0.09
  -3   6   8    0.69    0.10
   2  -6  -8    8.88    0.35
   2  -6  -8    9.02    0.30
  -2   6   8    9.18    0.33
   1  -6  -8    3.54    0.17
   1  -6  -8    3.33    0.20
   1  -6  -8    3.13    0.15
  -1   6   8    3.37    0.18
   0  -6  -8    0.18    0.05
   0  -6  -8    0.10    0.04
   0   6   8    0.10    0.06
  -1  -6  -8    1.51    0.09
  -1  -6  -8    1.43    0.10
   1   6   8    1.39    0.11
  -2  -6  -8    4.68    0.18
   2   6   8    4.62    0.19
  -3  -6  -8    0.03    0.04
   3   6   8    0.03    0.03
   3   6   8    0.03    0.03
  -4  -6  -8    8.30    0.26
   4   6   8    8.24    0.25
   4   6   8    8.38    0.25
   4   6   8    8.64    0.30
  -5  -6  -8    0.16    0.05
   5   6   8    0.23    0.05
   5   6   8    0.27    0.07
  -6  -6  -8    0.05    0.04
   6   6   8    0.02    0.04
   6   6   8    0.02    0.04
   7   6   8    0.46    0.08
   7   6   8    0.41    0.08
  -8  -6  -8    0.79    0.11
   8   6   8    0.70    0.10
   8   6   8    0.89    0.11
  -9  -6  -8    0.07    0.03
   9   6   8   -0.01    0.03
   9   6   8    0.00    0.03
   3  -7  -8    3.81    0.19
   3  -7  -8    3.61    0.22
  -3   7   8    3.69    0.20
   2  -7  -8    1.83    0.15
   2  -7  -8    1.51    0.12
  -2   7   8    1.30    0.14
   1  -7  -8    0.18    0.05
   1  -7  -8    0.16    0.06
  -1   7   8    0.19    0.06
   0  -7  -8    3.55    0.16
   0  -7  -8    3.24    0.15
   0   7   8    2.86    0.17
  -1  -7  -8    1.66    0.10
  -1  -7  -8    1.63    0.11
   1   7   8    1.71    0.12
  -2  -7  -8    4.62    0.18
   2   7   8    4.57    0.19
  -3  -7  -8    1.19    0.09
   3   7   8    1.17    0.09
   3   7   8    1.23    0.09
  -4  -7  -8    0.98    0.10
   4   7   8    1.09    0.09
  -5  -7  -8   13.47    0.37
   5   7   8   14.16    0.43
   5   7   8   13.48    0.37
  -6  -7  -8    7.62    0.26
   6   7   8    7.77    0.30
   6   7   8    8.17    0.27
  -7  -7  -8    0.00    0.04
   7   7   8    0.04    0.04
   7   7   8    0.01    0.04
  -8  -7  -8    1.02    0.12
   8   7   8    1.19    0.13
   8   7   8    0.90    0.12
  -9  -7  -8    0.60    0.10
   9   7   8    0.74    0.10
   9   7   8    0.50    0.09
   2  -8  -8    1.34    0.11
   2  -8  -8    1.42    0.16
  -2   8   8    1.54    0.16
   1  -8  -8    0.45    0.08
  -1   8   8    0.47    0.09
   0  -8  -8    7.26    0.26
   0   8   8    7.15    0.27
  -1  -8  -8   16.92    0.44
   1   8   8   17.45    0.47
  -2  -8  -8    0.12    0.04
  -2  -8  -8    0.10    0.04
   2   8   8    0.07    0.04
  -3  -8  -8    0.81    0.09
   3   8   8    0.76    0.08
  -4  -8  -8    6.68    0.23
   4   8   8    6.95    0.23
  -5  -8  -8    4.61    0.19
   5   8   8    4.69    0.19
  -6  -8  -8    4.49    0.20
   6   8   8    4.45    0.23
   6   8   8    4.67    0.20
  -7  -8  -8   -0.02    0.04
   7   8   8    0.00    0.03
   7   8   8    0.09    0.05
  -8  -8  -8    7.83    0.29
   8   8   8    8.04    0.32
   8   8   8    8.12    0.30
  -9  -8  -8    1.36    0.14
   9   8   8    1.26    0.14
   9   8   8    1.87    0.15
   1  -9  -8    5.77    0.24
  -1   9   8    5.43    0.25
   0  -9  -8    1.22    0.11
   0   9   8    1.24    0.13
  -1  -9  -8   11.30    0.34
   1   9   8   10.96    0.35
  -2  -9  -8    0.52    0.08
   2   9   8    0.56    0.08
   3   9   8    4.60    0.18
  -4  -9  -8    5.34    0.20
   4   9   8    5.24    0.21
  -5  -9  -8    0.54    0.08
   5   9   8    0.61    0.09
  -6  -9  -8    3.13    0.16
   6   9   8    2.96    0.17
  -7  -9  -8    0.05    0.05
   7   9   8    0.04    0.04
   7   9   8    0.06    0.04
  -8  -9  -8    0.21    0.06
   8   9   8    0.19    0.06
   8   9   8    0.12    0.06
   0 -10  -8    0.03    0.04
   0  10   8   -0.05    0.04
  -1 -10  -8    0.44    0.08
   1  10   8    0.47    0.08
  -2 -10  -8    0.03    0.03
  -3 -10  -8    2.56    0.14
   4  10   8    7.21    0.26
   5  10   8    0.25    0.06
   6  10   8    0.33    0.08
  -7 -10  -8    3.24    0.17
   7  10   8    3.03    0.17
  -8 -10  -8    0.26    0.07
   8  10   8    0.22    0.06
   8  10   8    0.29    0.07
  -1 -11  -8    0.02    0.04
  -2 -11  -8    1.11    0.12
  -3 -11  -8    0.72    0.09
   4  11   8    2.69    0.15
   5  11   8   -0.02    0.03
   6  11   8    0.74    0.10
   7  11   8    1.20    0.13
  -4 -12  -8    0.24    0.04
   4  12   8    0.36    0.06
   5  12   8    1.32    0.11
  -1  -5   9    1.68    0.12
   0  -5   9   -0.02    0.03
  -1   5  -9    0.22    0.06
   1  -5   9    0.22    0.06
  -2   5  -9    1.41    0.14
   2  -5   9    1.19    0.14
  -3   5  -9    0.76    0.11
   3  -5   9    0.82    0.12
   3  -5   9    0.65    0.11
   3   4  -9    0.06    0.03
   2   4  -9    1.10    0.13
  -1  -4   9    0.07    0.04
   0  -4   9    0.08    0.05
  -1   4  -9    0.09    0.05
   1  -4   9    0.11    0.06
  -2   4  -9    0.29    0.07
   2  -4   9    0.06    0.05
   2  -4   9    0.19    0.07
  -3   4  -9   -0.04    0.04
   3  -4   9    0.10    0.06
   3  -4   9   -0.02    0.04
  -4   4  -9   -0.05    0.03
   4  -4   9    0.00    0.04
   4  -4   9   -0.05    0.04
  -5   4  -9    0.42    0.08
   5  -4   9    0.19    0.06
   5  -4   9    0.29    0.08
   3   3  -9    0.29    0.07
   2   3  -9    0.01    0.03
  -2  -3   9   -0.02    0.03
   1   3  -9    0.32    0.07
  -1  -3   9    0.20    0.06
   0   3  -9    0.60    0.08
   0  -3   9    0.56    0.09
  -1   3  -9    0.12    0.05
   1  -3   9    0.18    0.06
  -2   3  -9   -0.02    0.03
   2  -3   9    0.01    0.05
   2  -3   9   -0.06    0.04
  -3   3  -9   -0.04    0.04
   3  -3   9   -0.02    0.04
   3  -3   9   -0.02    0.05
  -4   3  -9    0.18    0.07
   4  -3   9    0.16    0.07
   4  -3   9    0.18    0.07
  -5   3  -9    2.02    0.15
   5  -3   9    2.36    0.16
   5  -3   9    1.85    0.16
  -6   3  -9    0.06    0.04
   6  -3   9    0.05    0.05
   6  -3   9   -0.01    0.05
   4   2  -9    2.25    0.16
   3   2  -9    1.38    0.14
   2   2  -9    1.69    0.13
  -2  -2   9    1.80    0.13
   1   2  -9    6.61    0.25
  -1  -2   9    7.02    0.27
   0   2  -9    5.95    0.22
   0  -2   9    5.92    0.25
  -1   2  -9    3.40    0.16
  -1   2  -9    3.49    0.16
   1  -2   9    3.37    0.18
  -2   2  -9    0.86    0.10
  -2   2  -9    0.73    0.08
   2  -2   9    0.68    0.11
   2  -2   9    0.92    0.12
  -3   2  -9    2.99    0.16
   3  -2   9    3.14    0.19
   3  -2   9    3.24    0.19
  -4   2  -9    1.12    0.12
   4  -2   9    0.93    0.12
   4  -2   9    1.09    0.13
  -5   2  -9   -0.02    0.04
   5  -2   9    0.01    0.05
   5  -2   9    0.06    0.04
  -6   2  -9    0.01    0.05
   6  -2   9    0.12    0.05
   6  -2   9    0.13    0.06
  -7   2  -9    0.03    0.04
   7  -2   9    0.05    0.06
   7  -2   9    0.07    0.06
   4   1  -9    3.17    0.19
   3   1  -9   -0.08    0.03
  -3  -1   9    0.06    0.03
   2   1  -9    0.58    0.10
  -2  -1   9    0.53    0.09
   1   1  -9    6.98    0.26
  -1  -1   9    7.23    0.27
   0   1  -9    1.30    0.10
   0  -1   9    0.97    0.12
  -1   1  -9    0.34    0.06
   1  -1   9    0.25    0.07
  -2   1  -9    1.00    0.10
  -2   1  -9    1.10    0.10
   2  -1   9    0.88    0.12
   2  -1   9    1.13    0.12
  -3   1  -9    4.02    0.17
  -3   1  -9    4.13    0.18
   3  -1   9    4.13    0.20
   3  -1   9    3.85    0.21
  -4   1  -9    1.72    0.11
  -4   1  -9    1.57    0.12
   4  -1   9    1.74    0.14
   4  -1   9    1.63    0.14
  -5   1  -9    0.06    0.05
   5  -1   9    0.11    0.05
   5  -1   9    0.09    0.06
  -6   1  -9    1.25    0.14
   6  -1   9    0.96    0.12
   6  -1   9    0.96    0.11
  -7   1  -9    1.32    0.14
   7  -1   9    1.25    0.14
   7  -1   9    1.31    0.14
   4   0  -9    0.23    0.07
  -4   0   9    0.19    0.04
   3   0  -9    0.00    0.04
  -3   0   9    0.00    0.03
   2   0  -9    1.98    0.14
  -2   0   9    1.60    0.12
   1   0  -9   14.35    0.40
  -1   0   9   13.74    0.41
   0   0  -9    0.05    0.04
   0   0   9    0.05    0.05
  -1   0  -9    0.27    0.06
   1   0   9    0.23    0.06
  -2   0  -9    7.52    0.25
  -2   0  -9    8.16    0.24
   2   0   9    8.04    0.30
   2   0   9    7.86    0.28
  -3   0  -9    5.17    0.19
  -3   0  -9    5.42    0.20
   3   0   9    5.16    0.23
   3   0   9    5.17    0.22
  -4   0  -9    3.01    0.14
  -4   0  -9    3.06    0.16
   4   0   9    2.95    0.17
   4   0   9    2.72    0.17
  -5   0  -9    1.12    0.09
  -5   0  -9    0.98    0.11
   5   0   9    1.08    0.12
   5   0   9    0.94    0.12
  -6   0  -9    0.33    0.06
  -6   0  -9    0.32    0.07
   6   0   9    0.38    0.08
   6   0   9    0.36    0.07
  -7   0  -9    3.38    0.18
   7   0   9    3.44    0.18
   7   0   9    3.17    0.18
  -8   0  -9    0.29    0.07
   8   0   9    0.32    0.07
   4  -1  -9    3.18    0.20
  -4   1   9    2.94    0.17
   3  -1  -9    1.43    0.15
  -3   1   9    1.57    0.12
   2  -1  -9    5.20    0.23
  -2   1   9    5.10    0.22
   1  -1  -9    0.32    0.07
  -1   1   9    0.42    0.08
   0  -1  -9    3.70    0.17
   0   1   9    3.38    0.17
  -1  -1  -9    9.79    0.30
   1   1   9    9.69    0.31
  -2  -1  -9    6.13    0.22
  -2  -1  -9    6.27    0.20
   2   1   9    6.30    0.24
   2   1   9    5.98    0.25
  -3  -1  -9    1.53    0.11
  -3  -1  -9    1.52    0.10
   3   1   9    1.50    0.12
   3   1   9    1.32    0.12
  -4  -1  -9    1.40    0.10
  -4  -1  -9    1.36    0.10
   4   1   9    1.33    0.12
   4   1   9    1.30    0.13
  -5  -1  -9    0.15    0.05
  -5  -1  -9    0.17    0.05
   5   1   9    0.13    0.05
   5   1   9    0.12    0.06
  -6  -1  -9    3.36    0.18
  -6  -1  -9    3.49    0.16
   6   1   9    3.37    0.18
   6   1   9    3.55    0.18
  -7  -1  -9    2.22    0.15
  -7  -1  -9    2.16    0.13
   7   1   9    2.22    0.15
   7   1   9    2.12    0.14
  -8  -1  -9    1.67    0.13
   8   1   9    1.50    0.12
   4  -2  -9    0.29    0.08
  -4   2   9    0.23    0.05
   3  -2  -9    2.29    0.16
  -3   2   9    2.28    0.15
   2  -2  -9    0.13    0.06
  -2   2   9    0.15    0.05
   1  -2  -9    0.08    0.06
  -1   2   9    0.05    0.05
   0  -2  -9    1.38    0.11
   0   2   9    1.37    0.11
  -1  -2  -9    3.15    0.16
   1   2   9    3.09    0.16
  -2  -2  -9    1.26    0.08
  -2  -2  -9    1.21    0.10
   2   2   9    1.48    0.12
   2   2   9    1.51    0.12
  -3  -2  -9    0.71    0.08
  -3  -2  -9    0.90    0.10
   3   2   9    0.87    0.11
   3   2   9    0.66    0.09
  -4  -2  -9    4.85    0.19
  -4  -2  -9    4.98    0.19
   4   2   9    5.20    0.21
   4   2   9    5.08    0.22
  -5  -2  -9    4.93    0.20
  -5  -2  -9    4.93    0.20
   5   2   9    4.82    0.20
   5   2   9    5.01    0.22
  -6  -2  -9    0.32    0.07
  -6  -2  -9    0.36    0.07
   6   2   9    0.30    0.07
   6   2   9    0.38    0.07
  -7  -2  -9    0.02    0.05
  -7  -2  -9    0.02    0.03
   7   2   9    0.04    0.05
  -8  -2  -9    1.06    0.11
  -8  -2  -9    0.96    0.12
   8   2   9    0.93    0.11
   8   2   9    0.91    0.12
  -9  -2  -9    0.69    0.08
   9   2   9    0.75    0.09
   9   2   9    0.55    0.09
   4  -3  -9    2.61    0.18
   4  -3  -9    2.43    0.17
  -4   3   9    2.03    0.14
  -4   3   9    1.97    0.14
   3  -3  -9    7.76    0.30
  -3   3   9    7.84    0.30
   2  -3  -9    0.02    0.05
  -2   3   9    0.05    0.04
   1  -3  -9   -0.06    0.04
  -1   3   9    0.00    0.04
   0  -3  -9    5.91    0.23
   0   3   9    5.94    0.24
  -1  -3  -9    5.62    0.22
   1   3   9    6.02    0.23
  -2  -3  -9   12.31    0.35
   2   3   9   12.84    0.36
  -3  -3  -9    3.81    0.15
  -3  -3  -9    3.64    0.17
   3   3   9    3.97    0.18
   3   3   9    4.01    0.19
  -4  -3  -9    8.84    0.27
  -4  -3  -9    8.43    0.27
   4   3   9    8.79    0.30
   4   3   9    9.51    0.29
  -5  -3  -9    2.97    0.15
  -5  -3  -9    3.10    0.15
   5   3   9    2.98    0.17
   5   3   9    3.26    0.16
  -6  -3  -9    1.77    0.12
  -6  -3  -9    1.67    0.12
   6   3   9    1.79    0.13
   6   3   9    1.80    0.12
   6   3   9    1.72    0.12
  -7  -3  -9    0.09    0.04
   7   3   9    0.01    0.04
   7   3   9    0.08    0.05
  -8  -3  -9   -0.03    0.02
   8   3   9   -0.08    0.04
   8   3   9    0.03    0.04
  -9  -3  -9   -0.04    0.02
   9   3   9    0.02    0.03
   9   3   9   -0.02    0.03
   4  -4  -9    0.26    0.07
   4  -4  -9    0.23    0.04
   4  -4  -9    0.26    0.07
  -4   4   9    0.27    0.06
   3  -4  -9    8.00    0.34
   3  -4  -9    7.78    0.28
   3  -4  -9    7.65    0.29
  -3   4   9    7.73    0.30
   2  -4  -9    0.40    0.08
  -2   4   9    0.42    0.08
   1  -4  -9    4.24    0.20
  -1   4   9    4.37    0.21
   0  -4  -9    6.50    0.24
   0   4   9    6.34    0.25
  -1  -4  -9   12.03    0.35
   1   4   9   12.22    0.36
  -2  -4  -9    0.01    0.04
   2   4   9    0.10    0.05
  -3  -4  -9    0.33    0.06
   3   4   9    0.45    0.06
   3   4   9    0.49    0.08
   3   4   9    0.45    0.08
  -4  -4  -9    7.11    0.24
   4   4   9    6.96    0.24
   4   4   9    6.91    0.27
   4   4   9    6.62    0.22
  -5  -4  -9   16.38    0.43
   5   4   9   16.22    0.46
   5   4   9   16.13    0.41
   5   4   9   17.13    0.43
  -6  -4  -9    1.35    0.11
   6   4   9    1.31    0.14
   6   4   9    1.32    0.11
  -7  -4  -9    0.50    0.08
   7   4   9    0.54    0.09
   7   4   9    0.60    0.09
  -8  -4  -9    5.77    0.24
   8   4   9    5.78    0.24
   8   4   9    5.66    0.24
  -9  -4  -9   -0.01    0.03
   9   4   9    0.08    0.05
   9   4   9    0.02    0.04
   3  -5  -9    1.44    0.11
   3  -5  -9    1.41    0.14
   3  -5  -9    1.22    0.14
  -3   5   9    1.42    0.13
   2  -5  -9    2.62    0.16
   2  -5  -9    2.42    0.14
  -2   5   9    2.25    0.16
   1  -5  -9    0.15    0.06
  -1   5   9    0.11    0.06
   0  -5  -9    0.11    0.05
   0   5   9    0.08    0.06
  -1  -5  -9    0.96    0.11
   1   5   9    0.67    0.09
  -2  -5  -9    2.59    0.14
   2   5   9    2.60    0.15
  -3  -5  -9   10.26    0.31
   3   5   9   10.60    0.28
   3   5   9    9.91    0.30
  -4  -5  -9    1.66    0.12
   4   5   9    1.90    0.12
   4   5   9    1.72    0.13
   4   5   9    1.82    0.11
  -5  -5  -9    0.44    0.07
   5   5   9    0.63    0.10
   5   5   9    0.51    0.07
  -6  -5  -9    9.75    0.31
   6   5   9    9.71    0.30
   6   5   9    9.26    0.33
  -7  -5  -9   -0.01    0.03
   7   5   9    0.00    0.04
   7   5   9    0.02    0.04
  -8  -5  -9    1.93    0.14
   8   5   9    2.07    0.14
   8   5   9    1.69    0.13
  -9  -5  -9    0.12    0.04
   9   5   9    0.05    0.04
   9   5   9    0.09    0.04
   3  -6  -9    0.00    0.04
   3  -6  -9    0.00    0.02
  -3   6   9   -0.01    0.04
   2  -6  -9    4.02    0.19
   2  -6  -9    4.01    0.20
  -2   6   9    3.83    0.21
   1  -6  -9   -0.07    0.04
  -1   6   9    0.03    0.05
   0  -6  -9    1.38    0.11
   0   6   9    1.38    0.14
  -1  -6  -9    8.72    0.28
   1   6   9    8.31    0.29
  -2  -6  -9    0.07    0.04
   2   6   9    0.03    0.04
  -3  -6  -9    5.91    0.22
   3   6   9    5.86    0.22
   3   6   9    6.44    0.20
  -4  -6  -9   -0.03    0.03
   4   6   9    0.02    0.04
   4   6   9    0.05    0.04
   4   6   9    0.03    0.03
  -5  -6  -9    0.15    0.06
   5   6   9    0.16    0.06
   5   6   9    0.25    0.05
  -6  -6  -9    7.15    0.26
   6   6   9    7.56    0.26
   6   6   9    8.31    0.30
  -7  -6  -9    1.53    0.13
   7   6   9    1.51    0.12
   7   6   9    1.50    0.13
  -8  -6  -9    0.24    0.06
   8   6   9    0.34    0.08
   8   6   9    0.33    0.07
  -9  -6  -9    0.45    0.08
   9   6   9    0.38    0.08
   9   6   9    0.41    0.08
   2  -7  -9    2.67    0.15
  -2   7   9    2.52    0.17
   1  -7  -9    1.24    0.10
  -1   7   9    1.13    0.13
   0  -7  -9    0.07    0.04
   0   7   9   -0.01    0.04
  -1  -7  -9   12.89    0.36
   1   7   9   12.95    0.39
  -2  -7  -9    0.80    0.09
   2   7   9    0.78    0.10
  -3  -7  -9    0.94    0.10
   3   7   9    0.97    0.10
  -4  -7  -9    1.42    0.11
   4   7   9    1.64    0.11
  -5  -7  -9    0.19    0.06
   5   7   9    0.20    0.05
   5   7   9    0.04    0.05
  -6  -7  -9   13.63    0.39
   6   7   9   13.11    0.38
   6   7   9   13.33    0.43
  -7  -7  -9    0.80    0.10
   7   7   9    0.70    0.10
   7   7   9    1.00    0.13
  -8  -7  -9    0.12    0.06
   8   7   9    0.08    0.04
   8   7   9    0.08    0.04
  -9  -7  -9    8.60    0.32
   9   7   9    8.41    0.31
   9   7   9    8.80    0.34
   2  -8  -9   -0.06    0.02
  -2   8   9    0.11    0.04
   1  -8  -9    0.01    0.02
  -1   8   9    0.03    0.04
   0  -8  -9    0.14    0.04
   0   8   9    0.17    0.06
   1   8   9    4.76    0.22
  -2  -8  -9    1.96    0.12
   2   8   9    1.72    0.13
  -3  -8  -9    0.83    0.09
   3   8   9    1.04    0.11
  -4  -8  -9    8.35    0.28
   4   8   9    8.22    0.26
  -5  -8  -9    0.66    0.09
   5   8   9    0.81    0.10
  -6  -8  -9    1.48    0.12
   6   8   9    1.47    0.12
   6   8   9    1.71    0.15
  -7  -8  -9    0.35    0.08
   7   8   9    0.40    0.08
   7   8   9    0.39    0.09
  -8  -8  -9    0.19    0.06
   8   8   9    0.26    0.07
   8   8   9    0.19    0.06
  -9  -8  -9    5.34    0.25
   9   8   9    5.96    0.27
   9   8   9    5.28    0.25
   1  -9  -9    2.15    0.14
  -1   9   9    2.11    0.16
   0  -9  -9    1.05    0.11
   0   9   9    1.05    0.13
   1   9   9    7.93    0.30
   2   9   9   -0.01    0.03
  -4  -9  -9   10.15    0.32
   4   9   9   10.78    0.32
  -5  -9  -9    1.75    0.12
   5   9   9    1.73    0.12
  -6  -9  -9    0.63    0.09
   6   9   9    0.61    0.09
  -7  -9  -9    0.66    0.09
   7   9   9    0.39    0.08
   7   9   9    0.71    0.11
  -8  -9  -9    0.54    0.09
   8   9   9    0.71    0.11
   8   9   9    0.60    0.10
   0 -10  -9   10.78    0.36
   0  10   9   10.91    0.38
  -1 -10  -9    0.01    0.02
   1  10   9   -0.04    0.04
   4  10   9   12.31    0.37
   5  10   9    0.28    0.06
  -6 -10  -9    2.52    0.15
   6  10   9    2.62    0.16
  -7 -10  -9    5.14    0.23
   7  10   9    5.10    0.23
   5  11   9    0.70    0.09
   6  11   9    0.84    0.11
  -1  -4  10    0.38    0.08
   0  -4  10    0.31    0.06
   1  -4  10    1.81    0.14
  -2   4 -10    0.03    0.04
   2  -4  10    0.04    0.04
  -3   4 -10   -0.01    0.03
   3  -4  10   -0.01    0.04
   3  -4  10   -0.05    0.04
   2   3 -10    0.59    0.09
  -2  -3  10    0.37    0.07
   1   3 -10    0.27    0.05
  -1  -3  10    0.44    0.08
   0  -3  10    0.09    0.05
   1  -3  10    0.75    0.11
  -2   3 -10    0.04    0.04
   2  -3  10   -0.01    0.04
  -3   3 -10    0.02    0.05
   3  -3  10    0.02    0.05
   3  -3  10    0.09    0.04
  -4   3 -10    0.38    0.08
   4  -3  10    0.46    0.10
   4  -3  10    0.37    0.08
  -5   3 -10   -0.01    0.04
   5  -3  10   -0.01    0.03
   5  -3  10    0.00    0.05
   2   2 -10    0.04    0.03
  -2  -2  10    0.07    0.04
   1   2 -10    4.92    0.22
  -1  -2  10    6.08    0.25
   0   2 -10    0.67    0.09
   0  -2  10    0.60    0.10
  -1   2 -10    0.80    0.10
   1  -2  10    0.49    0.09
  -2   2 -10    0.71    0.09
   2  -2  10    0.55    0.09
  -3   2 -10    2.84    0.16
   3  -2  10    3.23    0.20
   3  -2  10    2.88    0.18
  -4   2 -10    1.64    0.13
   4  -2  10    1.30    0.15
   4  -2  10    1.74    0.17
  -5   2 -10    1.69    0.14
   5  -2  10    1.85    0.15
   5  -2  10    1.67    0.17
  -6   2 -10    0.31    0.07
   6  -2  10    0.32    0.07
   6  -2  10    0.37    0.09
   3   1 -10    0.00    0.03
  -3  -1  10    0.06    0.03
   2   1 -10    0.84    0.11
  -2  -1  10    0.93    0.11
   1   1 -10    0.30    0.07
  -1  -1  10    0.26    0.07
   0   1 -10    9.96    0.32
   0  -1  10    9.75    0.34
  -1   1 -10    0.01    0.03
   1  -1  10    0.02    0.05
  -2   1 -10    0.68    0.09
  -2   1 -10    0.67    0.09
   2  -1  10    0.83    0.11
  -3   1 -10    1.80    0.13
  -3   1 -10    1.87    0.12
   3  -1  10    1.69    0.17
   3  -1  10    1.76    0.15
  -4   1 -10    1.16    0.12
   4  -1  10    1.28    0.14
   4  -1  10    1.42    0.16
  -5   1 -10    0.08    0.05
   5  -1  10    0.09    0.06
   5  -1  10    0.21    0.07
  -6   1 -10    0.80    0.11
   6  -1  10    0.90    0.13
   6  -1  10    0.79    0.12
  -7   1 -10    1.19    0.13
   7  -1  10    1.06    0.14
   7  -1  10    1.36    0.12
   3   0 -10    0.04    0.05
  -3   0  10    0.03    0.03
   2   0 -10    0.01    0.03
  -2   0  10    0.12    0.05
   1   0 -10    1.62    0.13
  -1   0  10    1.39    0.12
   0   0 -10    0.58    0.09
   0   0  10    0.74    0.11
  -1   0 -10    0.02    0.04
   1   0  10   -0.02    0.04
  -2   0 -10    1.57    0.12
   2   0  10    1.26    0.13
  -3   0 -10    0.16    0.04
  -3   0 -10    0.14    0.05
   3   0  10    0.19    0.06
   3   0  10    0.08    0.06
  -4   0 -10    0.61    0.09
  -4   0 -10    0.64    0.08
   4   0  10    0.62    0.11
   4   0  10    0.52    0.10
  -5   0 -10    0.59    0.08
  -5   0 -10    0.60    0.10
   5   0  10    0.36    0.08
   5   0  10    0.44    0.09
  -6   0 -10    0.18    0.06
   6   0  10    0.25    0.06
   6   0  10    0.08    0.06
  -7   0 -10    1.58    0.13
   7   0  10    1.68    0.14
   7   0  10    1.39    0.12
   3  -1 -10    4.55    0.23
  -3   1  10    4.17    0.21
   2  -1 -10    0.42    0.08
  -2   1  10    0.56    0.09
   1  -1 -10    2.48    0.16
  -1   1  10    2.63    0.16
   0  -1 -10    0.25    0.06
   0   1  10    0.18    0.06
  -1  -1 -10    1.50    0.12
   1   1  10    1.61    0.13
  -2  -1 -10   11.41    0.34
   2   1  10   11.50    0.37
  -3  -1 -10    2.40    0.13
  -3  -1 -10    2.29    0.14
   3   1  10    2.41    0.16
   3   1  10    2.31    0.16
  -4  -1 -10    0.52    0.08
  -4  -1 -10    0.61    0.09
   4   1  10    0.49    0.09
   4   1  10    0.37    0.08
  -5  -1 -10    0.69    0.09
  -5  -1 -10    0.77    0.10
   5   1  10    0.83    0.11
   5   1  10    0.90    0.12
  -6  -1 -10   -0.01    0.02
  -6  -1 -10   -0.01    0.04
   6   1  10    0.04    0.04
   6   1  10   -0.04    0.04
  -7  -1 -10    0.60    0.10
  -7  -1 -10    0.57    0.08
   7   1  10    0.53    0.09
   7   1  10    0.53    0.09
  -8  -1 -10    0.54    0.09
   8   1  10    0.50    0.08
   3  -2 -10    7.00    0.29
  -3   2  10    6.43    0.27
   2  -2 -10    1.61    0.16
  -2   2  10    1.91    0.14
   1  -2 -10    0.11    0.06
  -1   2  10    0.14    0.06
   0  -2 -10    4.06    0.20
   0   2  10    4.09    0.20
  -1  -2 -10    6.78    0.25
   1   2  10    6.66    0.26
  -2  -2 -10    2.77    0.15
   2   2  10    2.69    0.16
  -3  -2 -10    2.49    0.13
  -3  -2 -10    2.19    0.14
   3   2  10    2.26    0.15
   3   2  10    2.47    0.16
  -4  -2 -10    1.13    0.12
  -4  -2 -10    1.14    0.10
   4   2  10    1.19    0.13
   4   2  10    1.33    0.14
  -5  -2 -10   13.38    0.38
  -5  -2 -10   13.11    0.37
   5   2  10   12.78    0.39
   5   2  10   13.44    0.41
  -6  -2 -10    1.09    0.12
  -6  -2 -10    1.31    0.10
   6   2  10    1.29    0.13
   6   2  10    1.21    0.13
  -7  -2 -10    0.11    0.05
  -7  -2 -10    0.11    0.04
   7   2  10   -0.02    0.03
  -8  -2 -10    1.15    0.09
  -8  -2 -10    1.14    0.13
   8   2  10    1.03    0.12
   3  -3 -10    0.18    0.07
  -3   3  10    0.03    0.03
   2  -3 -10    0.00    0.05
  -2   3  10    0.00    0.04
   1  -3 -10    0.09    0.06
  -1   3  10    0.15    0.06
   0  -3 -10    1.84    0.14
   0   3  10    2.14    0.15
  -1  -3 -10    0.19    0.06
   1   3  10    0.16    0.06
  -2  -3 -10    0.29    0.07
   2   3  10    0.10    0.05
  -3  -3 -10    3.19    0.16
   3   3  10    3.41    0.14
   3   3  10    3.35    0.17
   3   3  10    2.99    0.18
  -4  -3 -10    1.11    0.11
  -4  -3 -10    1.05    0.10
   4   3  10    1.35    0.14
   4   3  10    1.09    0.12
  -5  -3 -10    4.48    0.20
  -5  -3 -10    4.21    0.19
   5   3  10    4.58    0.22
   5   3  10    4.67    0.20
  -6  -3 -10    0.18    0.05
  -6  -3 -10    0.20    0.06
   6   3  10    0.32    0.07
   6   3  10    0.24    0.06
   6   3  10    0.24    0.06
  -7  -3 -10   -0.01    0.03
   7   3  10    0.07    0.04
   7   3  10   -0.01    0.03
  -8  -3 -10    3.32    0.18
   8   3  10    3.70    0.19
   8   3  10    3.61    0.19
   3  -4 -10    1.36    0.15
  -3   4  10    1.54    0.13
   2  -4 -10    0.08    0.06
  -2   4  10    0.08    0.04
   1  -4 -10    0.74    0.11
  -1   4  10    0.70    0.10
   0  -4 -10    7.76    0.28
   0   4  10    7.28    0.28
  -1  -4 -10    0.70    0.09
   1   4  10    0.72    0.10
  -2  -4 -10    1.44    0.12
   2   4  10    1.42    0.12
  -3  -4 -10    2.84    0.16
   3   4  10    3.07    0.16
  -4  -4 -10   10.68    0.33
   4   4  10   10.63    0.30
   4   4  10   11.12    0.34
   4   4  10   10.68    0.36
  -5  -4 -10    5.79    0.23
   5   4  10    5.61    0.21
   5   4  10    5.97    0.26
   5   4  10    5.91    0.23
  -6  -4 -10    0.88    0.11
   6   4  10    0.66    0.09
   6   4  10    0.69    0.11
  -7  -4 -10    4.39    0.21
   7   4  10    4.84    0.23
   7   4  10    4.72    0.21
  -8  -4 -10    3.64    0.19
   8   4  10    3.31    0.18
   8   4  10    3.06    0.18
  -9  -4 -10    0.04    0.03
   9   4  10    0.07    0.04
   9   4  10   -0.01    0.03
   2  -5 -10    0.05    0.05
  -2   5  10   -0.02    0.04
   1  -5 -10   10.62    0.35
  -1   5  10   10.32    0.36
   0  -5 -10    0.85    0.11
   0   5  10    0.87    0.12
  -1  -5 -10    1.18    0.12
   1   5  10    0.95    0.12
  -2  -5 -10    0.09    0.05
   2   5  10    0.08    0.05
  -3  -5 -10    2.62    0.15
   3   5  10    2.72    0.15
  -4  -5 -10    0.01    0.04
   4   5  10    0.00    0.04
   4   5  10    0.03    0.04
   4   5  10   -0.02    0.03
  -5  -5 -10    2.99    0.17
   5   5  10    3.17    0.16
   5   5  10    2.78    0.15
   5   5  10    3.14    0.18
  -6  -5 -10    1.28    0.13
   6   5  10    1.30    0.11
   6   5  10    1.34    0.14
  -7  -5 -10    0.59    0.09
   7   5  10    0.54    0.09
   7   5  10    0.60    0.09
  -8  -5 -10    0.00    0.03
   8   5  10    0.01    0.03
   8   5  10    0.02    0.03
  -9  -5 -10    0.13    0.04
   9   5  10    0.18    0.05
   9   5  10    0.25    0.06
   2  -6 -10    1.56    0.13
  -2   6  10    1.46    0.15
   1  -6 -10    0.75    0.11
  -1   6  10    0.61    0.10
   0  -6 -10    0.28    0.07
   0   6  10    0.32    0.08
  -1  -6 -10    3.38    0.18
   1   6  10    3.48    0.19
  -2  -6 -10    2.10    0.14
   2   6  10    2.02    0.14
  -3  -6 -10    0.23    0.06
   3   6  10    0.54    0.09
  -4  -6 -10    0.14    0.06
   4   6  10    0.12    0.05
   4   6  10    0.22    0.05
  -5  -6 -10    0.02    0.04
   5   6  10    0.01    0.04
   5   6  10    0.02    0.04
  -6  -6 -10    5.19    0.23
   6   6  10    5.50    0.26
   6   6  10    5.82    0.22
  -7  -6 -10    1.91    0.14
   7   6  10    2.62    0.17
   7   6  10    2.14    0.14
  -8  -6 -10    0.08    0.05
   8   6  10    0.13    0.05
   8   6  10    0.10    0.05
  -9  -6 -10    1.59    0.12
   9   6  10    1.76    0.14
   9   6  10    1.60    0.13
  -1   7  10    0.01    0.05
   0  -7 -10    0.64    0.09
   0   7  10    0.80    0.12
  -1  -7 -10   10.29    0.33
   1   7  10   10.57    0.35
  -2  -7 -10    9.55    0.31
   2   7  10    9.46    0.32
  -3  -7 -10    0.06    0.05
   3   7  10    0.06    0.04
  -4  -7 -10    3.86    0.19
   4   7  10    4.13    0.17
  -5  -7 -10    6.00    0.24
   5   7  10    5.89    0.22
  -6  -7 -10    2.63    0.16
   6   7  10    2.95    0.16
   6   7  10    2.96    0.19
  -7  -7 -10    0.63    0.10
   7   7  10    0.76    0.12
   7   7  10    0.85    0.11
  -8  -7 -10    0.24    0.07
   8   7  10    0.12    0.05
   8   7  10    0.05    0.04
  -1   8  10    0.29    0.07
   0   8  10   14.61    0.46
   1   8  10    0.62    0.10
  -2  -8 -10    6.51    0.24
   2   8  10    6.12    0.25
  -3  -8 -10    2.12    0.14
   3   8  10    1.91    0.14
  -4  -8 -10    9.08    0.30
  -5  -8 -10    5.31    0.22
   5   8  10    4.59    0.20
  -6  -8 -10    1.70    0.13
   6   8  10    1.74    0.13
  -7  -8 -10    0.05    0.05
   7   8  10    0.05    0.04
   7   8  10    0.06    0.04
  -8  -8 -10    0.26    0.07
   8   8  10    0.36    0.08
   8   8  10    0.33    0.08
   0   9  10    0.09    0.05
   1   9  10    0.00    0.03
   2   9  10    0.02    0.04
  -4  -9 -10    0.79    0.10
  -5  -9 -10    3.28    0.18
   5   9  10    3.08    0.16
  -6  -9 -10    0.05    0.04
   6   9  10    0.05    0.03
  -7  -9 -10    0.82    0.11
   7   9  10    0.81    0.11
  -8  -9 -10    3.25    0.19
   8   9  10    3.46    0.19
   8   9  10    2.93    0.20
   1  10  10    0.64    0.10
   5  10  10    0.59    0.08
  -6 -10 -10    0.09    0.04
   6  10  10    0.11    0.05
  -7 -10 -10    0.66    0.10
   7  10  10    0.63    0.10
   1  -3  11    0.93    0.12
   2  -3  11    0.33    0.07
  -3   3 -11    0.66    0.09
   3  -3  11    0.54    0.10
  -1  -2  11    0.16    0.04
   0   2 -11    2.49    0.15
   0  -2  11    2.15    0.15
  -1   2 -11    0.06    0.03
   1  -2  11    0.22    0.05
   2  -2  11    0.05    0.04
  -3   2 -11    0.29    0.07
   3  -2  11    0.39    0.09
  -4   2 -11    0.74    0.11
   4  -2  11    0.96    0.13
   4  -2  11    0.85    0.12
   1   1 -11    0.63    0.09
  -1  -1  11    0.67    0.10
   0   1 -11    4.47    0.21
   0  -1  11    4.54    0.23
  -1   1 -11    0.00    0.03
   1  -1  11    0.03    0.04
  -2   1 -11    0.76    0.09
   2  -1  11    0.86    0.13
  -3   1 -11    3.18    0.17
  -3   1 -11    3.49    0.16
   3  -1  11    3.28    0.20
  -4   1 -11    0.43    0.08
   4  -1  11    0.24    0.08
   4  -1  11    0.49    0.09
  -5   1 -11    0.21    0.07
   5  -1  11    0.15    0.06
   5  -1  11    0.16    0.07
  -6   1 -11    0.04    0.05
   6  -1  11   -0.01    0.03
   6  -1  11    0.10    0.06
   2   0 -11    1.60    0.13
  -2   0  11    1.69    0.13
   1   0 -11    0.83    0.11
  -1   0  11    1.02    0.12
   0   0 -11    0.64    0.09
   0   0  11    0.51    0.09
  -1   0 -11   -0.03    0.03
   1   0  11    0.05    0.05
  -2   0 -11    3.02    0.16
   2   0  11    2.64    0.18
  -3   0 -11    2.31    0.14
  -3   0 -11    2.30    0.14
   3   0  11    2.17    0.17
  -4   0 -11    0.13    0.05
  -4   0 -11    0.10    0.04
   4   0  11    0.10    0.07
   4   0  11    0.17    0.06
  -5   0 -11    1.77    0.12
  -5   0 -11    1.87    0.14
   5   0  11    1.45    0.16
   5   0  11    1.77    0.15
  -6   0 -11    0.20    0.06
   6   0  11    0.12    0.07
   6   0  11    0.21    0.06
   2  -1 -11    0.85    0.12
  -2   1  11    1.00    0.12
   1  -1 -11    0.00    0.04
  -1   1  11    0.00    0.03
   0  -1 -11    0.44    0.08
   0   1  11    0.37    0.08
  -1  -1 -11    0.64    0.10
   1   1  11    0.81    0.11
  -2  -1 -11    0.88    0.11
   2   1  11    0.77    0.11
  -3  -1 -11   -0.01    0.03
   3   1  11    0.02    0.05
  -4  -1 -11    0.13    0.05
  -4  -1 -11    0.22    0.06
   4   1  11    0.17    0.06
   4   1  11    0.13    0.06
  -5  -1 -11    2.67    0.15
  -5  -1 -11    2.63    0.16
   5   1  11    2.90    0.18
   5   1  11    2.76    0.18
  -6  -1 -11    1.02    0.12
  -6  -1 -11    1.03    0.11
   6   1  11    1.00    0.13
   6   1  11    1.09    0.13
  -7  -1 -11   -0.01    0.04
   7   1  11   -0.02    0.03
   7   1  11   -0.04    0.04
   2  -2 -11    2.10    0.16
  -2   2  11    2.55    0.17
   1  -2 -11    0.32    0.08
  -1   2  11    0.14    0.05
   0  -2 -11    0.55    0.09
   0   2  11    0.57    0.10
  -1  -2 -11    3.92    0.20
   1   2  11    4.04    0.21
  -2  -2 -11    1.88    0.14
   2   2  11    1.86    0.15
  -3  -2 -11    1.19    0.12
   3   2  11    1.01    0.12
  -4  -2 -11    5.52    0.23
  -4  -2 -11    5.48    0.21
   4   2  11    5.34    0.25
   4   2  11    5.30    0.24
  -5  -2 -11    4.25    0.20
  -5  -2 -11    4.34    0.20
   5   2  11    4.54    0.22
   5   2  11    4.47    0.23
  -6  -2 -11    0.35    0.08
  -6  -2 -11    0.42    0.07
   6   2  11    0.28    0.07
   6   2  11    0.36    0.08
  -7  -2 -11    1.19    0.13
  -7  -2 -11    1.43    0.11
   7   2  11    1.41    0.12
   2  -3 -11    3.53    0.20
  -2   3  11    3.14    0.18
   1  -3 -11    2.77    0.18
  -1   3  11    2.71    0.17
   0  -3 -11    1.25    0.14
   0   3  11    1.76    0.14
  -1  -3 -11    1.21    0.13
   1   3  11    1.33    0.14
  -2  -3 -11    3.29    0.18
   2   3  11    3.45    0.19
  -3  -3 -11    0.11    0.05
   3   3  11    0.18    0.07
  -4  -3 -11    0.06    0.04
  -4  -3 -11    0.04    0.04
   4   3  11    0.06    0.04
   4   3  11    0.03    0.05
   4   3  11    0.08    0.03
  -5  -3 -11    4.96    0.21
  -5  -3 -11    4.63    0.20
   5   3  11    4.82    0.22
   5   3  11    4.94    0.24
  -6  -3 -11    2.66    0.16
   6   3  11    2.94    0.18
   6   3  11    2.82    0.16
   6   3  11    2.62    0.17
  -7  -3 -11    0.04    0.03
   7   3  11    0.03    0.04
   7   3  11    0.00    0.03
  -8  -3 -11    0.08    0.03
   8   3  11    0.04    0.04
   8   3  11   -0.07    0.02
   2  -4 -11    1.56    0.16
  -2   4  11    1.55    0.13
   1  -4 -11    1.54    0.15
  -1   4  11    1.32    0.15
   0  -4 -11    0.59    0.10
   0   4  11    0.50    0.10
  -1  -4 -11    0.14    0.06
   1   4  11    0.21    0.07
  -2  -4 -11    0.63    0.10
   2   4  11    0.72    0.11
  -3  -4 -11    0.76    0.10
   3   4  11    0.81    0.11
  -4  -4 -11    2.13    0.14
   4   4  11    2.08    0.12
   4   4  11    2.15    0.15
  -5  -4 -11    1.24    0.13
   5   4  11    0.92    0.12
   5   4  11    0.94    0.10
   5   4  11    1.02    0.12
  -6  -4 -11    1.27    0.13
   6   4  11    1.27    0.14
   6   4  11    1.40    0.11
  -7  -4 -11    4.09    0.20
   7   4  11    3.85    0.21
   7   4  11    4.16    0.20
  -8  -4 -11    0.09    0.04
   8   4  11    0.12    0.05
   8   4  11    0.07    0.04
   1  -5 -11    2.14    0.16
  -1   5  11    2.23    0.16
   0  -5 -11   -0.04    0.04
   0   5  11    0.04    0.05
  -1  -5 -11    0.11    0.06
   1   5  11    0.19    0.07
  -2  -5 -11    9.31    0.32
   2   5  11    9.20    0.33
  -3  -5 -11    0.09    0.05
   3   5  11   -0.01    0.05
  -4  -5 -11    0.28    0.07
   4   5  11    0.36    0.08
  -5  -5 -11    0.74    0.10
   5   5  11    0.84    0.10
   5   5  11    0.90    0.13
   5   5  11    0.85    0.10
  -6  -5 -11    0.09    0.05
   6   5  11    0.07    0.04
   6   5  11    0.07    0.04
  -7  -5 -11    2.65    0.16
   7   5  11    2.87    0.18
   7   5  11    2.53    0.16
  -8  -5 -11    0.23    0.05
   8   5  11    0.44    0.08
   8   5  11    0.36    0.07
   1  -6 -11    1.98    0.15
  -1   6  11    1.85    0.15
   0  -6 -11    0.45    0.09
   0   6  11    0.41    0.09
  -1  -6 -11    0.02    0.04
   1   6  11    0.05    0.06
  -2  -6 -11   11.39    0.36
   2   6  11   11.46    0.37
  -3  -6 -11    0.13    0.06
   3   6  11    0.19    0.06
  -4  -6 -11    0.07    0.05
   4   6  11    0.07    0.04
  -5  -6 -11    2.65    0.17
   5   6  11    2.85    0.15
  -6  -6 -11    0.26    0.07
   6   6  11    0.30    0.07
   6   6  11    0.16    0.05
  -7  -6 -11    4.77    0.22
   7   6  11    4.82    0.25
   7   6  11    4.57    0.21
  -8  -6 -11    0.07    0.04
   8   6  11    0.11    0.04
   8   6  11    0.04    0.04
   0  -7 -11    0.01    0.04
   0   7  11    0.03    0.05
  -1  -7 -11    0.00    0.04
   1   7  11    0.11    0.06
  -2  -7 -11    1.65    0.13
   2   7  11    1.85    0.14
  -3  -7 -11    0.75    0.10
   3   7  11    0.65    0.10
  -4  -7 -11    0.75    0.10
   4   7  11    0.80    0.11
  -5  -7 -11    7.21    0.28
   5   7  11    7.10    0.25
  -6  -7 -11    0.97    0.12
   6   7  11    1.42    0.16
   6   7  11    0.98    0.11
  -7  -7 -11    0.17    0.06
   7   7  11    0.12    0.04
   7   7  11    0.00    0.04
  -8  -7 -11    1.01    0.12
   8   7  11    1.22    0.14
   8   7  11    1.12    0.14
   0   8  11    2.73    0.18
  -1  -8 -11    1.31    0.15
   1   8  11    1.50    0.16
  -2  -8 -11    2.02    0.14
   2   8  11    1.95    0.15
  -3  -8 -11    0.33    0.07
   3   8  11    0.31    0.08
  -4  -8 -11    0.13    0.06
  -5  -8 -11    4.57    0.22
   5   8  11    4.64    0.20
  -6  -8 -11    0.55    0.09
   6   8  11    0.51    0.08
  -7  -8 -11   -0.01    0.04
   7   8  11    0.02    0.04
   7   8  11   -0.06    0.03
   1   9  11    6.44    0.28
   2   9  11    0.12    0.06
  -3  -9 -11    0.61    0.09
  -4  -9 -11    2.40    0.15
  -5  -9 -11    4.70    0.22
  -6  -9 -11    0.11    0.06
   6   9  11    0.16    0.05
  -7  -9 -11    1.84    0.14
   7   9  11    1.84    0.13
  -1   1 -12    0.10    0.03
   1  -1  12    0.04    0.03
  -2   1 -12    0.03    0.02
   2  -1  12    0.05    0.05
   3  -1  12    0.20    0.07
   0   0 -12    0.38    0.07
   0   0  12    0.36    0.07
  -1   0 -12    0.11    0.04
   1   0  12    0.07    0.04
  -2   0 -12    0.63    0.09
   2   0  12    0.82    0.12
  -3   0 -12    2.42    0.15
   3   0  12    2.53    0.18
  -4   0 -12    0.03    0.04
  -4   0 -12    0.00    0.02
   4   0  12    0.09    0.06
   4   0  12    0.04    0.03
  -5   0 -12    0.64    0.09
   5   0  12    0.76    0.11
   5   0  12    0.50    0.10
   0  -1 -12    0.25    0.06
   0   1  12    0.22    0.06
  -1  -1 -12    1.25    0.13
   1   1  12    1.14    0.13
  -2  -1 -12    4.14    0.20
   2   1  12    4.65    0.24
  -3  -1 -12    0.44    0.07
   3   1  12    0.42    0.10
  -4  -1 -12    0.46    0.08
   4   1  12    0.53    0.10
  -5  -1 -12    1.58    0.12
  -5  -1 -12    1.38    0.11
   5   1  12    1.68    0.14
   5   1  12    1.76    0.16
  -6  -1 -12    3.89    0.20
  -6  -1 -12    4.08    0.19
   6   1  12    4.17    0.23
   6   1  12    4.24    0.23
   0  -2 -12    0.25    0.06
   0   2  12    0.21    0.06
  -1  -2 -12    0.16    0.06
   1   2  12    0.20    0.06
  -2  -2 -12    0.03    0.04
   2   2  12   -0.03    0.05
  -3  -2 -12   -0.01    0.03
   3   2  12   -0.01    0.04
  -4  -2 -12    1.05    0.12
   4   2  12    1.12    0.14
  -5  -2 -12    0.79    0.10
  -5  -2 -12    0.84    0.11
   5   2  12    0.96    0.12
   5   2  12    1.00    0.14
  -6  -2 -12    0.20    0.05
  -6  -2 -12    0.24    0.07
   6   2  12    0.27    0.08
   6   2  12    0.06    0.04
   0  -3 -12    0.24    0.07
   0   3  12    0.35    0.08
  -1  -3 -12    1.81    0.14
   1   3  12    1.84    0.15
  -2  -3 -12    0.19    0.06
   2   3  12    0.18    0.07
  -3  -3 -12    0.42    0.08
   3   3  12    0.50    0.10
  -4  -3 -12    1.17    0.13
   4   3  12    1.10    0.13
  -5  -3 -12    1.85    0.13
   5   3  12    2.00    0.16
   5   3  12    1.91    0.15
   5   3  12    1.76    0.12
  -6  -3 -12    1.05    0.12
   6   3  12    0.84    0.12
   6   3  12    1.05    0.12
   6   3  12    1.16    0.13
  -7  -3 -12    0.71    0.09
   7   3  12    0.62    0.09
   7   3  12    0.47    0.09
   0  -4 -12    4.32    0.23
   0   4  12    4.51    0.23
  -1  -4 -12    0.28    0.07
   1   4  12    0.27    0.07
  -2  -4 -12    2.60    0.17
   2   4  12    2.77    0.18
  -3  -4 -12    0.68    0.10
   3   4  12    0.69    0.11
  -4  -4 -12    0.67    0.10
   4   4  12    0.86    0.12
  -5  -4 -12    0.12    0.05
   5   4  12    0.14    0.05
   5   4  12    0.29    0.08
   5   4  12    0.10    0.04
  -6  -4 -12    0.33    0.07
   6   4  12    0.46    0.09
   6   4  12    0.48    0.08
  -7  -4 -12    1.92    0.13
   7   4  12    1.60    0.14
   7   4  12    2.01    0.14
   0  -5 -12    0.27    0.07
   0   5  12    0.17    0.06
  -1  -5 -12    0.04    0.05
   1   5  12    0.02    0.05
  -2  -5 -12    1.56    0.15
   2   5  12    1.66    0.15
  -3  -5 -12    1.79    0.14
   3   5  12    1.92    0.15
  -4  -5 -12    0.09    0.06
   4   5  12    0.02    0.05
  -5  -5 -12    1.35    0.14
   5   5  12    1.37    0.10
   5   5  12    1.36    0.14
  -6  -5 -12    0.37    0.07
   6   5  12    0.29    0.07
   6   5  12    0.27    0.06
  -7  -5 -12    0.94    0.11
   7   5  12    0.86    0.12
   7   5  12    1.02    0.12
   0  -6 -12    0.18    0.06
   0   6  12    0.22    0.07
  -1  -6 -12    0.86    0.11
   1   6  12    0.71    0.11
  -2  -6 -12    4.95    0.24
   2   6  12    5.12    0.24
  -3  -6 -12    1.95    0.15
   3   6  12    1.96    0.15
  -4  -6 -12    0.07    0.05
   4   6  12    0.17    0.06
  -5  -6 -12    3.24    0.19
  -6  -6 -12    2.92    0.18
   6   6  12    3.17    0.19
   6   6  12    3.01    0.16
  -7  -6 -12    0.70    0.10
   7   6  12    0.69    0.11
   7   6  12    0.57    0.09
  -1  -7 -12   14.85    0.44
   1   7  12   13.99    0.46
  -2  -7 -12    0.11    0.06
   2   7  12    0.12    0.06
  -3  -7 -12    1.40    0.15
   3   7  12    1.34    0.14
  -4  -7 -12    2.43    0.16
   4   7  12    2.48    0.16
  -5  -7 -12    6.41    0.27
  -6  -7 -12    1.53    0.15
   6   7  12    1.56    0.12
  -7  -7 -12    1.18    0.13
   7   7  12    1.62    0.13
   7   7  12    1.51    0.12
  -2  -8 -12    0.12    0.05
   2   8  12    0.00    0.04
  -3  -8 -12    0.76    0.11
   3   8  12    1.08    0.13
  -4  -8 -12    1.85    0.14
  -5  -8 -12    0.04    0.05
  -6  -8 -12    0.29    0.07
   6   8  12    0.23    0.05
  -4  -9 -12    0.82    0.11
  -5  -9 -12   -0.01    0.04
  -2  -2 -13    0.04    0.03
   2   2  13    0.02    0.04
  -3  -2 -13    0.30    0.06
   3   2  13    0.38    0.09
  -4  -2 -13    0.25    0.05
   4   2  13    0.19    0.06
  -2  -3 -13    0.20    0.05
   2   3  13    0.24    0.07
  -3  -3 -13    0.61    0.09
   3   3  13    0.77    0.12
  -4  -3 -13    0.03    0.03
   4   3  13    0.09    0.05
  -5  -3 -13    0.03    0.03
   5   3  13    0.08    0.05
  -2  -4 -13    0.78    0.11
   2   4  13    0.76    0.12
  -3  -4 -13    3.79    0.20
   3   4  13    4.34    0.23
  -4  -4 -13    0.08    0.04
   4   4  13    0.10    0.05
  -5  -4 -13    0.10    0.04
   5   4  13    0.10    0.05
  -2  -5 -13   -0.02    0.03
   2   5  13    0.05    0.05
  -3  -5 -13    4.74    0.23
   3   5  13    4.38    0.23
  -4  -5 -13    0.06    0.05
   4   5  13    0.05    0.04
  -5  -5 -13    0.56    0.09
   5   5  13    0.72    0.11
  -3  -6 -13    0.28    0.07
   3   6  13    0.15    0.06
  -4  -6 -13    0.06    0.04
   4   6  13    0.06    0.05
  -5  -6 -13    0.05    0.04
  -4  -7 -13    0.73    0.10
   4   7  13    0.83    0.12
   0   0   0    0.00    0.00
;
_shelx_hkl_checksum     79544
_shelx_res_file
;
TITL a23v2m_0m in P-1
REM (C14H8S4)(C10H2O6)
REM Green-gold plate-like crystals
REM KG/OJ
REM Final Refinement Cycles
CELL 0.71073 7.2292 8.9572 9.5224 70.051 68.712 70.136
ZERR 1.00 0.0004 0.0005 0.0005 0.001 0.001 0.001
LATT 1
SFAC C H O S
UNIT 24 10 6 4
TEMP -60.0C
SIZE 0.20 0.20 0.024
L.S. 6
LIST 4
WPDB -1
ACTA
FMAP 2
PLAN 20
HTAB
BOND $H
CONF
MPLA 9 S1 S2 C1 C2 C3 C4 C5 C6 C7
MPLA 8 O1 O2 O3 C8 C9 C10 C11 C12
WGHT    0.052900    0.115000
FVAR       0.21515
S1    4   -0.067038    0.153871    0.156915    11.00000    0.02281    0.03348 =
         0.03676   -0.01796   -0.00525   -0.00701
S2    4   -0.313288   -0.028798    0.118510    11.00000    0.02316    0.03528 =
         0.03745   -0.01913   -0.00331   -0.00885
C1    1   -0.080025    0.026438    0.057688    11.00000    0.02140    0.02601 =
         0.02808   -0.01023   -0.00515   -0.00482
C2    1   -0.323212    0.178486    0.270978    11.00000    0.02488    0.02273 =
         0.02375   -0.00574   -0.00554   -0.00483
C3    1   -0.438234    0.091846    0.252983    11.00000    0.02344    0.02394 =
         0.02460   -0.00624   -0.00590   -0.00429
C4    1   -0.642472    0.102587    0.340687    11.00000    0.02490    0.02908 =
         0.03033   -0.00601   -0.00503   -0.00716
AFIX  43
H4    2   -0.720045    0.044268    0.329023    11.00000   -1.20000
AFIX   0
C5    1   -0.729373    0.200703    0.445427    11.00000    0.02820    0.03412 =
         0.02744   -0.00633    0.00081   -0.00606
AFIX  43
H5    2   -0.867181    0.209616    0.504180    11.00000   -1.20000
AFIX   0
C6    1   -0.614634    0.285872    0.464271    11.00000    0.03783    0.02978 =
         0.02547   -0.00935   -0.00066   -0.00671
AFIX  43
H6    2   -0.675357    0.351103    0.536194    11.00000   -1.20000
AFIX   0
C7    1   -0.410848    0.275497    0.377727    11.00000    0.03471    0.02658 =
         0.02609   -0.00830   -0.00588   -0.00837
AFIX  43
H7    2   -0.333394    0.332855    0.390890    11.00000   -1.20000
AFIX   0
O1    3    0.088516    0.636483    0.278210    11.00000    0.02648    0.03778 =
         0.03434   -0.01793    0.00155   -0.00649
O2    3    0.308023    0.756980    0.291070    11.00000    0.04662    0.05084 =
         0.04364   -0.02880   -0.00361   -0.01536
O3    3   -0.051938    0.487903    0.214800    11.00000    0.02458    0.04651 =
         0.04622   -0.01528   -0.00092   -0.01329
C8    1    0.278410    0.673497    0.231633    11.00000    0.02951    0.03178 =
         0.02799   -0.01191   -0.00283   -0.00749
C9    1    0.413546    0.590583    0.106539    11.00000    0.02418    0.02485 =
         0.02283   -0.00819   -0.00508   -0.00614
C10   1    0.302523    0.504349    0.084345    11.00000    0.02043    0.02525 =
         0.02390   -0.00502   -0.00477   -0.00649
C11   1    0.094147    0.534561    0.193533    11.00000    0.02340    0.02877 =
         0.02874   -0.00841   -0.00309   -0.00540
C12   1    0.615653    0.589966    0.022808    11.00000    0.02389    0.02701 =
         0.02739   -0.00859   -0.00654   -0.00824
AFIX  43
H12   2    0.690455    0.648419    0.037516    11.00000   -1.20000
AFIX   0
HKLF 4 1 1 0 0 0 1 0 0 0 1
REM  a23v2m_0m in P-1
REM R1 =  0.0320 for    2668 Fo > 4sig(Fo)  and  0.0367 for all    3023 data
REM    154 parameters refined using      0 restraints
END
WGHT      0.0529      0.1150
REM Instructions for potential hydrogen bonds
EQIV $1 x-1, y-1, z
HTAB C4 O2_$1
HTAB C7 O3
REM Highest difference peak  0.303,  deepest hole -0.334,  1-sigma level  0.085
Q1    1  -0.3686  0.2220  0.3250  11.00000  0.05    0.30
Q2    1   0.1998  0.5134  0.1338  11.00000  0.05    0.30
Q3    1   0.3650  0.5364  0.0992  11.00000  0.05    0.30
Q4    1   0.0000  0.0000  0.0000  10.50000  0.05    0.29
Q5    1   0.3599  0.6174  0.1746  11.00000  0.05    0.28
Q6    1   0.5169  0.5732  0.0790  11.00000  0.05    0.28
Q7    1   0.3405  0.4700  0.0293  11.00000  0.05    0.27
Q8    1  -0.5243  0.0885  0.3085  11.00000  0.05    0.27
Q9    1   0.0294  0.1027  0.2081  11.00000  0.05    0.25
Q10   1  -0.1104  0.0919  0.2434  11.00000  0.05    0.25
Q11   1   0.3807  0.7033  0.3193  11.00000  0.05    0.22
Q12   1  -0.6582  0.2408  0.4450  11.00000  0.05    0.22
Q13   1  -0.3830  0.1449  0.2628  11.00000  0.05    0.21
Q14   1  -0.4973  0.2563  0.4364  11.00000  0.05    0.21
Q15   1  -0.0694  0.0824  0.1198  11.00000  0.05    0.21
Q16   1   0.4128  0.4350  0.2387  11.00000  0.05    0.20
Q17   1  -0.2008  0.1673  0.2237  11.00000  0.05    0.19
Q18   1  -0.3925  0.0432  0.0386  11.00000  0.05    0.19
Q19   1  -0.2876  0.0408  0.0226  11.00000  0.05    0.19
Q20   1  -0.3660  0.0447  0.1857  11.00000  0.05    0.19
;
_shelx_res_checksum     13284
_shelxl_version_number       20.13
