# Supplementary material for: The 1:1 charge-transfer complex dibenzo­tetra­thia­fulvalene–pyromellitic dianhydride (DBTTF–PMDA)
Source: Acta Crystallogr Sect E Struct Rep Online. 2014 Jul 2;70(Pt 8):o844–5. doi: 10.1107/S1600536814013324 (PMC4158552; doi:10.1107/S1600536814013324)
Supplement: Supplementary file 2 [file e-70-0o844-Isup2.hkl]

#
# h,k,l, Fc-squared, Fo-squared, sigma(Fo-squared), status flag
#
data_I
_shelx_title ' a23v2m_0m in P-1'
_shelx_refln_list_code          4
_shelx_F_calc_maximum      166.64
_exptl_crystal_F_000       266.00
_reflns_d_resolution_high  0.7100

loop_
 _space_group_symop_operation_xyz
 'x, y, z'
 '-x, -y, -z'

_cell_length_a     7.2292
_cell_length_b     8.9572
_cell_length_c     9.5224
_cell_angle_alpha  70.051
_cell_angle_beta   68.712
_cell_angle_gamma  70.136

_shelx_F_squared_multiplier     1.000

loop_
 _refln_index_h
 _refln_index_k
 _refln_index_l
 _refln_F_squared_calc
 _refln_F_squared_meas
 _refln_F_squared_sigma
 _refln_observed_status
   2   0   0         17.72         15.23         0.56 o
   3   0   0       3886.96       4281.20        41.86 o
   4   0   0        335.20        372.59         3.15 o
   5   0   0        886.26        886.74         7.02 o
   6   0   0        194.44        175.77         2.30 o
   7   0   0         24.01         29.91         1.05 o
   8   0   0        310.52        314.15         4.33 o
   9   0   0         18.79         21.26         1.14 o
  -8   1   0         48.28         51.15         2.02 o
  -7   1   0         24.87         20.47         0.99 o
  -6   1   0         78.66         72.67         1.32 o
  -5   1   0        696.17        708.76         6.41 o
  -4   1   0        197.15        190.44         1.68 o
  -3   1   0        128.75        140.71         1.77 o
  -2   1   0        919.61        965.90         8.79 o
  -1   1   0       1261.03       1382.90        18.25 o
   1   1   0        271.42        281.06         5.40 o
   2   1   0          2.84          2.41         0.23 o
   3   1   0       1409.56       1499.56        13.55 o
   4   1   0        479.41        493.38         4.06 o
   5   1   0          8.27          8.05         0.49 o
   6   1   0         52.51         56.05         1.36 o
   7   1   0          0.44          0.91         0.37 o
   8   1   0        129.97        128.76         3.15 o
   9   1   0         15.94         17.37         1.10 o
  -8   2   0         20.82         23.06         1.84 o
  -7   2   0          6.49          4.90         0.62 o
  -6   2   0          9.87          9.84         0.58 o
  -5   2   0        249.88        242.49         2.72 o
  -4   2   0         10.14          8.73         0.32 o
  -3   2   0         40.13         43.28         0.58 o
  -2   2   0          0.18         -0.10         0.10 o
  -1   2   0        603.81        674.13         6.34 o
   0   2   0        268.58        295.20         2.97 o
   1   2   0          2.92          5.45         0.28 o
   2   2   0        253.53        275.49         2.89 o
   3   2   0        591.51        612.80         5.96 o
   4   2   0          4.16          4.76         0.41 o
   5   2   0          7.17          4.10         0.40 o
   6   2   0        241.06        248.16         3.37 o
   7   2   0         10.32         10.15         0.77 o
   8   2   0         86.41         87.30         2.05 o
   9   2   0          9.18          8.82         0.80 o
  -8   3   0         11.15         13.21         2.16 o
  -7   3   0        124.59        131.12         2.42 o
  -6   3   0         22.88         20.07         1.12 o
  -5   3   0        141.86        141.21         3.23 o
  -4   3   0          5.52          5.61         0.33 o
  -3   3   0        292.42        330.49         2.87 o
  -2   3   0       1695.56       1754.98        21.08 o
  -1   3   0        243.08        247.77         2.75 o
   0   3   0         64.18         75.29         1.15 o
   1   3   0       1700.64       1768.42        13.01 o
   2   3   0        193.52        235.32         2.66 o
   3   3   0        486.08        504.10         5.15 o
   4   3   0        180.53        163.76         2.26 o
   5   3   0        315.45        299.00         4.14 o
   6   3   0        100.20         99.45         1.97 o
   7   3   0         11.24          9.95         0.94 o
   8   3   0          9.10          8.51         0.87 o
   9   3   0         13.87          9.20         0.85 o
  -7   4   0        133.06        142.69         3.02 o
  -6   4   0         90.25         92.51         2.29 o
  -5   4   0        106.05        104.52         2.26 o
  -4   4   0        417.87        408.46         4.68 o
  -3   4   0        327.18        334.90         3.91 o
  -2   4   0        360.62        379.84         4.21 o
  -1   4   0         31.69         31.26         0.83 o
   0   4   0        107.83        114.02         1.94 o
   1   4   0        460.02        446.23         5.67 o
   2   4   0        311.35        331.55         3.34 o
   3   4   0         40.12         42.79         1.00 o
   4   4   0        230.07        202.87         2.68 o
   5   4   0         38.52         28.57         1.08 o
   6   4   0         71.75         70.77         1.61 o
   7   4   0          0.62          1.31         0.45 o
   8   4   0          0.20         -0.37         0.37 o
   9   4   0         58.47         60.36         1.81 o
  -7   5   0         12.55         11.99         1.08 o
  -6   5   0          1.90          1.86         0.57 o
  -5   5   0         11.39         11.90         0.95 o
  -4   5   0        215.93        213.72         3.10 o
  -3   5   0         42.19         37.53         1.10 o
  -2   5   0         24.20         26.02         1.18 o
  -1   5   0        191.77        180.83         2.50 o
   0   5   0         14.01         12.17         0.65 o
   1   5   0        169.75        167.01         2.32 o
   2   5   0        175.44        185.17         2.13 o
   3   5   0          0.61          0.67         0.25 o
   4   5   0        464.21        476.51         5.98 o
   5   5   0        115.00        105.99         1.59 o
   6   5   0          1.92          1.96         0.43 o
   7   5   0         31.39         32.19         1.29 o
   8   5   0          0.50          0.16         0.43 o
   9   5   0         26.62         24.12         2.32 o
  -6   6   0         18.05         17.34         1.23 o
  -5   6   0        117.04        117.30         3.00 o
  -4   6   0        134.84        136.02         2.91 o
  -3   6   0         33.72         29.81         1.37 o
  -2   6   0         17.07         17.12         0.91 o
  -1   6   0       1016.63       1026.32        10.22 o
   0   6   0        272.59        272.85         3.47 o
   1   6   0        172.07        185.86         2.60 o
   2   6   0          2.76          0.24         0.15 o
   3   6   0        210.58        218.41         3.22 o
   4   6   0         18.55         15.77         0.84 o
   5   6   0        760.17        774.34         7.32 o
   6   6   0         16.13         15.14         0.87 o
   7   6   0        173.03        170.97         3.09 o
   8   6   0        197.16        208.37         3.66 o
   9   6   0          1.15          0.34         0.41 o
  -6   7   0         55.43         59.21         2.03 o
  -5   7   0          3.20          2.48         0.66 o
  -4   7   0         99.21         99.68         2.62 o
  -3   7   0         19.23         20.07         1.13 o
  -2   7   0         16.55         15.20         0.96 o
  -1   7   0          1.25          1.19         0.44 o
   0   7   0         37.57         36.69         1.15 o
   1   7   0          9.12          8.10         0.66 o
   2   7   0        436.73        436.67         7.17 o
   3   7   0        170.76        170.47         3.81 o
   4   7   0          5.72          7.08         0.55 o
   5   7   0         68.95         67.92         1.78 o
   6   7   0         29.02         28.95         1.30 o
   7   7   0        112.69        119.85         2.61 o
   8   7   0         32.41         29.41         2.67 o
  -5   8   0         28.21         29.45         1.70 o
  -4   8   0          1.66          1.92         0.66 o
  -3   8   0         19.26         20.45         1.18 o
  -2   8   0         25.25         25.52         1.50 o
  -1   8   0         62.84         62.90         2.16 o
   0   8   0         20.31         20.55         1.05 o
   1   8   0          1.07          0.91         0.41 o
   2   8   0        163.51        160.87         3.74 o
   3   8   0        124.53        125.43         3.36 o
   4   8   0         12.23         11.77         1.22 o
   5   8   0         12.60         12.81         1.29 o
   6   8   0         65.99         68.29         2.16 o
   7   8   0         37.15         37.01         1.27 o
   8   8   0         19.60         20.06         1.29 o
  -4   9   0          3.47          2.42         0.86 o
  -3   9   0         96.69         99.34         3.35 o
  -2   9   0        161.67        170.20         4.02 o
  -1   9   0          7.13          8.15         0.82 o
   0   9   0         68.33         68.27         1.82 o
   1   9   0          1.40          0.96         0.67 o
   2   9   0         51.06         45.99         2.06 o
   3   9   0         34.64         33.11         1.90 o
   4   9   0         79.95         76.78         4.64 o
   5   9   0         32.39         32.87         2.16 o
   6   9   0        122.06        124.20         3.74 o
   7   9   0         17.09         17.72         1.68 o
  -2  10   0         22.48         23.00         1.35 o
  -1  10   0         10.69         10.58         0.93 o
   0  10   0          1.08          0.80         0.41 o
   1  10   0        260.11        263.83         5.80 o
   2  10   0          0.39         -0.12         0.52 o
   3  10   0          2.66          2.22         0.83 o
   4  10   0         54.61         53.80         2.48 o
   5  10   0         63.77         64.75         2.67 o
   6  10   0         12.59         12.40         1.45 o
  -1  11   0         17.23         19.25         1.25 o
   0  11   0          0.97          2.73         0.83 o
   1  11   0         51.20         49.87         2.43 o
   2  11   0         33.38         31.95         6.80 o
   3  11   0          4.02          4.55         0.98 o
   4  11   0         71.60         66.49         2.82 o
   5  11   0          3.95          2.91         1.08 o
  -4 -11   1         24.38         23.47         1.97 o
  -3 -11   1          7.57          8.98         1.29 o
  -2 -11   1         18.19         17.05         1.75 o
  -1 -11   1          0.03          0.11         0.61 o
   0 -11   1         77.26         83.67         3.13 o
  -6 -10   1          5.18          6.89         2.38 o
  -5 -10   1         31.95         35.17         2.21 o
  -4 -10   1          2.74          3.13         0.92 o
  -3 -10   1         12.69         11.79         1.45 o
  -2 -10   1         22.62         20.28         1.94 o
  -1 -10   1          0.62         -0.07         0.67 o
   0 -10   1         75.36         81.86         2.98 o
   1 -10   1          5.32          5.40         0.81 o
   2 -10   1          0.11         -0.25         0.40 o
  -7  -9   1          9.22          8.43         1.73 o
  -6  -9   1          5.13          7.49         1.19 o
  -5  -9   1        173.16        173.04         4.58 o
  -4  -9   1         57.24         56.56         2.52 o
  -3  -9   1          9.53          8.71         1.14 o
  -2  -9   1        199.47        206.15         4.81 o
  -1  -9   1         20.34         21.68         2.38 o
   0  -9   1         70.36         69.57         1.87 o
   1  -9   1          0.47          0.48         0.48 o
   2  -9   1          3.00          2.81         0.84 o
   3  -9   1         98.99        105.01         2.48 o
   4  -9   1         19.95         18.70         1.45 o
  -7  -8   1         31.65         32.02         1.95 o
  -6  -8   1         23.06         22.11         1.33 o
  -5  -8   1         31.94         28.42         1.81 o
  -4  -8   1          0.41          0.11         0.61 o
  -3  -8   1         48.55         47.53         4.64 o
  -2  -8   1         73.34         69.83         2.44 o
  -1  -8   1         80.71         81.75         3.12 o
   0  -8   1         37.17         38.57         1.31 o
   1  -8   1        171.20        174.58         3.01 o
   2  -8   1          9.85          9.92         0.89 o
   3  -8   1         21.59         22.85         1.26 o
   4  -8   1          0.00         -0.50         0.50 o
   5  -8   1         36.23         34.57         1.62 o
  -8  -7   1          0.65          1.79         0.56 o
  -7  -7   1        139.17        155.48         3.08 o
  -6  -7   1          2.90          2.33         0.47 o
  -5  -7   1          2.93          2.62         0.48 o
  -4  -7   1        123.00        123.88         3.52 o
  -3  -7   1         11.12         11.49         1.07 o
  -2  -7   1        114.98        111.56         2.98 o
  -1  -7   1          7.82          6.78         0.63 o
   0  -7   1         20.11         18.44         0.98 o
   1  -7   1        356.21        355.59         4.55 o
   2  -7   1          5.20          5.02         0.87 o
   3  -7   1          0.95          0.70         0.43 o
   4  -7   1         59.56         59.94         1.70 o
   5  -7   1         10.45         11.03         1.12 o
   6  -7   1         25.29         26.75         1.67 o
  -8  -6   1          4.56          4.42         0.65 o
  -7  -6   1        130.90        133.75         2.74 o
  -6  -6   1         32.55         31.53         1.13 o
  -5  -6   1          9.55          8.30         0.65 o
  -4  -6   1        411.70        411.98         4.38 o
  -3  -6   1        101.40        105.60         1.62 o
  -2  -6   1          0.23         -0.12         0.28 o
  -1  -6   1         73.39         64.89         1.42 o
   0  -6   1         13.00         11.04         0.74 o
   1  -6   1        419.42        419.35         4.96 o
   2  -6   1         35.84         33.99         1.13 o
   3  -6   1         39.26         38.02         1.24 o
   4  -6   1        382.16        388.66         4.99 o
   5  -6   1         76.63         70.63         3.26 o
   6  -6   1         22.91         21.17         1.36 o
  -8  -5   1         84.59         89.75         2.29 o
  -7  -5   1         42.72         46.16         1.56 o
  -6  -5   1          0.03         -0.27         0.34 o
  -5  -5   1        632.23        659.43         6.41 o
  -4  -5   1        894.76        896.26         8.08 o
  -3  -5   1         16.34         19.91         0.68 o
  -2  -5   1        442.11        500.98         4.27 o
  -1  -5   1        848.07        923.94         6.76 o
   0  -5   1          5.74          4.01         0.41 o
   1  -5   1         10.49          7.29         0.65 o
   2  -5   1          4.45          3.20         0.43 o
   3  -5   1        132.30        137.18         2.29 o
   4  -5   1         88.59         83.64         2.87 o
   5  -5   1         28.12         26.22         1.80 o
   6  -5   1         18.26         14.60         1.07 o
   7  -5   1         36.56         38.24         1.52 o
  -9  -4   1        102.68        113.51         2.64 o
  -8  -4   1          0.02         -0.37         0.37 o
  -7  -4   1          0.25          0.33         0.45 o
  -6  -4   1        111.57        109.23         2.24 o
  -5  -4   1          1.11          0.35         0.36 o
  -4  -4   1        182.39        181.50         2.30 o
  -3  -4   1         55.53         61.31         0.94 o
  -2  -4   1          1.88          1.56         0.19 o
  -1  -4   1        433.00        421.80         3.67 o
   0  -4   1        124.89        109.86         1.67 o
   1  -4   1          9.08          8.52         0.51 o
   2  -4   1          7.47          3.68         0.40 o
   3  -4   1         38.72         39.44         1.05 o
   4  -4   1         20.50         18.34         0.78 o
   5  -4   1          2.25          1.96         0.38 o
   6  -4   1          0.07          0.23         0.33 o
   7  -4   1         29.67         32.64         2.24 o
  -9  -3   1          3.30          2.96         0.56 o
  -8  -3   1          1.90          1.66         0.51 o
  -7  -3   1          2.44          3.09         0.59 o
  -6  -3   1        390.51        397.78         4.94 o
  -5  -3   1        276.51        282.02         4.01 o
  -4  -3   1        255.96        268.97         2.93 o
  -3  -3   1       1183.49       1263.85         9.59 o
  -2  -3   1        208.45        225.01         2.09 o
  -1  -3   1        167.39        156.54         1.44 o
   0  -3   1          0.49         -0.22         0.22 o
   1  -3   1         84.27         88.67         1.81 o
   2  -3   1       1555.89       1572.58        12.78 o
   3  -3   1        358.17        362.17         4.05 o
   4  -3   1          0.00          0.00         0.22 o
   5  -3   1        339.00        348.78         4.10 o
   6  -3   1          5.44          7.04         0.65 o
   7  -3   1          6.95          8.67         0.81 o
   8  -3   1          0.84          1.45         0.52 o
  -9  -2   1          0.43         -0.23         0.47 o
  -8  -2   1        183.21        188.11         3.32 o
  -7  -2   1        143.99        154.26         2.75 o
  -6  -2   1          1.97          0.28         0.37 o
  -5  -2   1        179.01        164.54         3.09 o
  -4  -2   1        349.55        391.42         3.44 o
  -3  -2   1       2283.39       2533.20        21.46 o
  -2  -2   1        350.69        358.41         2.97 o
  -1  -2   1        159.71        187.39         1.67 o
   0  -2   1      14164.13      14081.19       208.77 o
   1  -2   1         23.35         15.95         0.51 o
   2  -2   1        289.18        294.70         2.46 o
   3  -2   1         25.12         32.66         0.47 o
   4  -2   1         62.56         68.83         1.34 o
   5  -2   1        372.41        371.89         2.84 o
   6  -2   1        427.02        440.44         5.62 o
   7  -2   1         31.11         27.24         1.06 o
   8  -2   1         25.62         22.91         1.84 o
  -9  -1   1         85.57         97.39         2.40 o
  -8  -1   1         54.96         59.11         1.72 o
  -7  -1   1        191.89        180.81         2.99 o
  -6  -1   1        157.12        139.16         2.65 o
  -5  -1   1          9.60          5.25         0.44 o
  -4  -1   1        167.03        156.50         1.77 o
  -3  -1   1          3.40          2.44         0.29 o
  -2  -1   1        854.65        946.47         7.14 o
  -1  -1   1         67.43         65.33         0.91 o
   0  -1   1        212.87        213.65         4.32 o
   1  -1   1       1793.72       1947.89        32.96 o
   2  -1   1        113.51        123.39         1.48 o
   3  -1   1        100.87         99.22         1.40 o
   4  -1   1         52.46         49.56         1.02 o
   5  -1   1         77.82         76.23         2.84 o
   6  -1   1        234.22        231.35         2.63 o
   7  -1   1         20.48         21.12         0.87 o
   8  -1   1        171.45        178.02         3.67 o
   9  -1   1         79.69         87.64         2.48 o
  -8   0   1        109.19        116.89         2.56 o
  -7   0   1        240.12        241.74         3.55 o
  -6   0   1         56.79         58.06         1.45 o
  -5   0   1        525.23        508.83         5.73 o
  -4   0   1        168.49        161.31         1.73 o
  -3   0   1         23.35         22.47         0.74 o
  -2   0   1         28.70         27.14         0.69 o
  -1   0   1        570.59        582.33         6.28 o
   2   0   1        138.46        156.81         1.73 o
   3   0   1       1261.36       1359.47        12.28 o
   4   0   1         62.65         54.96         1.02 o
   5   0   1         16.78         13.50         0.69 o
   6   0   1         20.50         24.03         0.73 o
   7   0   1         93.63         91.79         1.75 o
   8   0   1        131.88        138.78         2.41 o
   9   0   1         30.66         32.21         1.20 o
  -8   1   1          0.19          0.11         0.47 o
  -7   1   1          3.76          5.38         0.62 o
  -6   1   1        137.01        120.63         1.91 o
  -5   1   1        654.31        654.20         6.08 o
  -4   1   1        268.45        265.48         2.51 o
  -3   1   1        162.53        195.44         1.70 o
  -2   1   1        617.96        608.77         5.78 o
  -1   1   1        830.98        835.66         6.80 o
   2   1   1        126.92        142.60         1.56 o
   3   1   1        526.61        552.19         5.07 o
   4   1   1        832.21        878.83         6.73 o
   5   1   1         58.53         65.48         0.91 o
   6   1   1          3.45          2.96         0.38 o
   7   1   1         20.83         21.95         0.85 o
   8   1   1         46.03         47.18         1.96 o
   9   1   1         45.43         50.38         1.54 o
  -8   2   1          0.00         -0.36         0.36 o
  -7   2   1         38.19         35.08         2.27 o
  -6   2   1        104.00        111.72         1.84 o
  -5   2   1         33.80         35.60         0.89 o
  -4   2   1        227.42        231.30         2.83 o
  -3   2   1        153.62        161.05         1.50 o
  -2   2   1        729.07        800.65         6.42 o
  -1   2   1       3049.84       3182.83        26.09 o
   0   2   1          1.91          1.98         0.23 o
   1   2   1         21.65         18.48         0.69 o
   2   2   1        878.21        903.85         8.26 o
   3   2   1        315.22        349.41         3.59 o
   4   2   1        696.67        780.15         6.31 o
   5   2   1         52.36         54.86         1.13 o
   6   2   1        292.55        295.07         3.61 o
   7   2   1        300.68        315.35         7.13 o
   8   2   1          1.72          1.08         0.50 o
   9   2   1          6.55          7.31         0.75 o
  -8   3   1          2.51          1.32         0.46 o
  -7   3   1         31.66         29.53         1.27 o
  -6   3   1        112.64        115.18         2.47 o
  -5   3   1         10.68          8.65         0.73 o
  -4   3   1         93.99         89.77         1.40 o
  -3   3   1        148.89        140.73         1.58 o
  -2   3   1          3.54          4.82         0.29 o
  -1   3   1          0.11         -0.13         0.13 o
   0   3   1          1.96          2.60         0.25 o
   1   3   1        399.44        407.07         3.28 o
   2   3   1       1459.02       1549.57        15.19 o
   3   3   1        148.90        147.92         1.91 o
   4   3   1        323.75        345.32         3.80 o
   5   3   1        356.22        348.17         3.99 o
   6   3   1          7.56          5.23         0.54 o
   7   3   1         57.72         51.63         1.66 o
   8   3   1          0.03          0.53         0.40 o
   9   3   1          8.49          6.60         1.38 o
  -7   4   1          4.25          3.74         0.70 o
  -6   4   1         18.29         19.27         1.23 o
  -5   4   1        120.86        108.58         2.44 o
  -4   4   1        182.10        182.48         3.15 o
  -3   4   1        192.04        190.14         3.91 o
  -2   4   1        154.66        177.82         2.14 o
  -1   4   1        527.76        589.95         5.99 o
   0   4   1        247.48        242.79         2.83 o
   1   4   1        109.03        131.14         1.38 o
   2   4   1        686.89        753.04         5.92 o
   3   4   1        849.48        979.56         9.33 o
   4   4   1          1.69          2.09         0.34 o
   5   4   1       1575.77       1524.53        14.38 o
   6   4   1        410.00        411.55         4.85 o
   7   4   1         37.83         30.93         1.37 o
   8   4   1        147.80        144.48         2.75 o
   9   4   1         49.98         53.56         1.72 o
  -7   5   1         12.15         12.97         1.09 o
  -6   5   1          5.08          4.81         0.73 o
  -5   5   1         16.63         15.05         1.11 o
  -4   5   1        174.16        170.50         3.15 o
  -3   5   1        548.07        549.74         6.34 o
  -2   5   1          7.35          8.23         0.65 o
  -1   5   1         58.19         66.00         1.43 o
   0   5   1       1028.67       1033.97         9.95 o
   1   5   1         98.42        102.65         1.58 o
   2   5   1          1.32          0.85         0.22 o
   3   5   1        121.43        105.91         1.71 o
   4   5   1        171.39        173.09         2.47 o
   5   5   1        368.29        350.26         4.26 o
   6   5   1          0.13          0.52         0.34 o
   7   5   1        106.98        101.54         2.38 o
   8   5   1        212.23        206.23         5.11 o
   9   5   1          2.27          2.33         0.52 o
  -6   6   1         17.72         18.74         1.33 o
  -5   6   1        135.85        140.67         3.15 o
  -4   6   1         48.70         45.39         1.66 o
  -3   6   1         65.00         63.49         1.56 o
  -2   6   1         17.63         16.05         0.88 o
  -1   6   1         26.26         23.57         0.94 o
   0   6   1        965.98        976.31         9.68 o
   1   6   1         78.44         74.43         1.46 o
   2   6   1        113.37        116.37         1.49 o
   3   6   1        603.66        605.95         6.37 o
   4   6   1         33.36         32.79         1.25 o
   5   6   1         89.17         83.80         1.73 o
   6   6   1         52.77         51.22         1.42 o
   7   6   1         11.18         10.37         0.80 o
   8   6   1        227.63        246.43         3.97 o
   9   6   1          2.77          4.38         0.65 o
  -5   7   1         86.43         87.70         2.53 o
  -4   7   1         79.05         77.72         2.89 o
  -3   7   1         39.51         38.48         1.58 o
  -2   7   1        227.89        221.51         3.32 o
  -1   7   1         81.97         81.78         1.75 o
   0   7   1         79.72         77.32         1.65 o
   1   7   1         29.91         33.84         1.02 o
   2   7   1        112.96        113.39         2.84 o
   3   7   1        211.37        194.62         4.05 o
   4   7   1        145.77        138.76         2.32 o
   5   7   1         15.38         14.70         1.50 o
   6   7   1         11.00         13.27         1.10 o
   7   7   1         25.65         26.14         1.08 o
   8   7   1         12.84         12.15         0.98 o
   9   7   1          3.90          1.81         0.50 o
  -5   8   1         29.12         27.62         1.75 o
  -4   8   1         21.42         17.34         1.41 o
  -3   8   1         10.78          8.90         1.03 o
  -2   8   1        293.74        287.89         4.14 o
  -1   8   1         18.62         17.56         1.04 o
   0   8   1          0.03         -0.02         0.37 o
   1   8   1        413.56        424.23         5.77 o
   2   8   1         29.20         30.04         1.60 o
   3   8   1        224.40        224.29         4.66 o
   4   8   1          0.00         -0.11         0.46 o
   5   8   1        182.26        182.29         2.62 o
   6   8   1        305.32        304.47         4.85 o
   7   8   1         10.61         11.16         0.85 o
   8   8   1          0.00          0.67         0.41 o
  -4   9   1          8.84         10.24         2.06 o
  -3   9   1          1.33          1.27         0.76 o
  -2   9   1         98.93         99.13         2.30 o
  -1   9   1          2.68          2.82         0.59 o
   0   9   1          3.84          2.87         0.59 o
   1   9   1        366.82        363.77         9.52 o
   2   9   1          0.03          0.19         0.54 o
   3   9   1         15.25         13.06         1.29 o
   4   9   1        143.00        137.93         3.74 o
   5   9   1          7.49          7.67         1.51 o
   6   9   1         72.99         71.50         4.32 o
   7   9   1          0.85          0.74         0.52 o
   8   9   1          0.64          0.98         0.75 o
  -3  10   1          7.83          6.35         0.91 o
  -2  10   1         29.01         27.02         1.74 o
  -1  10   1          7.79          7.31         0.82 o
   0  10   1         25.18         22.69         1.59 o
   1  10   1        202.17        203.97         4.81 o
   2  10   1          0.68          0.29         0.67 o
   3  10   1         41.77         44.77         2.21 o
   4  10   1         63.70         57.22         2.52 o
   5  10   1          9.79          8.82         1.14 o
   6  10   1          3.27          4.17         0.92 o
   7  10   1          7.90          7.41         1.08 o
  -1  11   1         20.67         18.86         1.23 o
   0  11   1         20.40         18.05         1.68 o
   1  11   1         39.60         33.37         2.07 o
   2  11   1         22.40         17.44         1.68 o
   3  11   1         24.79         24.99         1.99 o
   4  11   1         25.40         28.71         2.21 o
   5  11   1         18.82         14.87         1.60 o
   6  11   1          0.91          0.49         0.52 o
   2  12   1         37.20         43.02         2.21 o
   3  12   1         27.82         25.89         2.14 o
   4  12   1          3.02          3.60         0.92 o
  -2 -11   2          4.98          4.81         1.08 o
  -1 -11   2          6.95          7.10         1.14 o
  -5 -10   2         20.49         26.32         2.06 o
  -4 -10   2         10.00         10.49         1.37 o
  -3 -10   2         34.25         31.25         2.29 o
  -2 -10   2         18.75         17.40         1.75 o
  -1 -10   2         29.45         27.13         2.27 o
   0 -10   2          2.22          1.20         0.67 o
   1 -10   2          1.89          1.14         0.59 o
   2 -10   2          1.95          1.79         0.43 o
  -6  -9   2         18.91         22.04         2.81 o
  -5  -9   2         18.35         20.37         2.38 o
  -4  -9   2          0.21          0.22         0.61 o
  -3  -9   2          0.47          0.76         0.61 o
  -2  -9   2         67.45         68.75         2.67 o
  -1  -9   2         55.45         57.80         2.59 o
   0  -9   2          1.82          1.61         0.52 o
   1  -9   2         39.07         41.80         1.62 o
   2  -9   2         21.01         22.17         1.84 o
   3  -9   2          3.53          5.18         0.71 o
  -7  -8   2         39.02         38.09         1.61 o
  -6  -8   2         77.68         78.42         4.32 o
  -5  -8   2          1.63          2.75         0.83 o
  -4  -8   2          0.84          0.94         0.67 o
  -3  -8   2         36.03         37.21         1.90 o
  -2  -8   2         34.40         35.28         1.83 o
  -1  -8   2         77.48         77.19         2.08 o
   0  -8   2          5.11          4.80         0.63 o
   1  -8   2         77.00         79.46         1.79 o
   2  -8   2          0.02          0.59         0.48 o
   3  -8   2          0.15          0.94         0.48 o
   4  -8   2          9.44          7.94         0.98 o
  -7  -7   2        103.98        113.97         3.78 o
  -6  -7   2         80.84         85.61         2.18 o
  -5  -7   2        102.09        100.67         2.10 o
  -4  -7   2        555.10        551.70         9.08 o
  -3  -7   2         13.37         12.88         1.22 o
  -2  -7   2        110.20        111.08         3.35 o
  -1  -7   2         39.92         43.99         1.31 o
   0  -7   2         14.80         14.40         0.89 o
   1  -7   2         55.22         53.77         1.47 o
   2  -7   2        257.07        253.39         3.74 o
   3  -7   2         15.53         16.02         1.05 o
   4  -7   2         32.67         31.33         1.37 o
   5  -7   2         65.65         62.81         2.67 o
  -8  -6   2         22.17         21.64         1.37 o
  -7  -6   2          0.33          0.01         0.47 o
  -6  -6   2          0.34          0.77         0.47 o
  -5  -6   2          2.59          3.10         0.47 o
  -4  -6   2         79.61         79.78         1.59 o
  -3  -6   2        244.85        248.17         3.23 o
  -2  -6   2          0.61          0.60         0.33 o
  -1  -6   2        150.31        150.91         2.87 o
   0  -6   2        149.75        141.78         2.59 o
   1  -6   2          1.00          0.65         0.40 o
   2  -6   2         24.95         23.57         1.25 o
   3  -6   2         26.01         25.63         1.10 o
   4  -6   2          6.34          7.01         0.71 o
   5  -6   2         71.94         72.96         2.09 o
   6  -6   2          0.37          0.22         0.65 o
  -8  -5   2         31.63         32.05         1.50 o
  -7  -5   2          0.14          0.47         0.45 o
  -6  -5   2         40.94         42.24         1.48 o
  -5  -5   2        137.54        144.24         2.26 o
  -4  -5   2          2.15          2.21         0.43 o
  -3  -5   2          0.02          0.10         0.31 o
  -2  -5   2         75.87         76.56         1.10 o
  -1  -5   2        147.16        146.99         1.87 o
   0  -5   2        135.08        121.96         2.01 o
   1  -5   2          8.90          9.46         0.65 o
   2  -5   2         47.87         45.10         1.20 o
   3  -5   2        188.34        192.66         2.88 o
   4  -5   2         49.22         50.34         1.37 o
   5  -5   2         27.55         26.45         1.81 o
   6  -5   2         38.41         38.25         1.52 o
   7  -5   2         17.27         18.80         2.27 o
  -8  -4   2          0.12          0.91         0.45 o
  -7  -4   2          6.03          4.97         0.84 o
  -6  -4   2          7.35          6.58         0.71 o
  -5  -4   2         32.97         33.06         1.47 o
  -4  -4   2         52.86         46.64         1.09 o
  -3  -4   2         11.32         12.40         0.52 o
  -2  -4   2        378.88        387.55         3.47 o
  -1  -4   2         10.30         10.88         0.41 o
   0  -4   2         24.27         12.74         0.48 o
   1  -4   2          1.67          2.85         0.40 o
   2  -4   2        147.52        150.04         2.21 o
   3  -4   2        559.29        539.43         5.86 o
   4  -4   2         87.81         91.11         1.72 o
   5  -4   2          9.75          9.26         0.66 o
   6  -4   2        158.46        159.49         2.95 o
   7  -4   2         17.69         16.28         1.51 o
  -8  -3   2          0.03          0.16         0.43 o
  -7  -3   2        172.10        167.23         3.93 o
  -6  -3   2         10.72          7.86         0.76 o
  -5  -3   2        164.64        177.27         2.80 o
  -4  -3   2         18.94         14.13         0.63 o
  -3  -3   2          0.16          0.33         0.15 o
  -2  -3   2        947.20        963.14         6.96 o
  -1  -3   2        229.52        239.18         2.24 o
   0  -3   2         36.70         37.06         0.71 o
   1  -3   2        509.26        534.20         5.87 o
   2  -3   2        246.24        286.24         4.21 o
   3  -3   2          9.06          7.33         0.48 o
   4  -3   2          9.53          9.36         0.59 o
   5  -3   2         25.96         26.56         0.86 o
   6  -3   2        257.21        263.66         3.47 o
   7  -3   2         25.65         25.29         1.04 o
   8  -3   2         26.42         26.36         1.30 o
  -8  -2   2         40.13         39.75         1.56 o
  -7  -2   2        243.12        239.65         3.75 o
  -6  -2   2         16.77         14.30         1.57 o
  -5  -2   2         13.21          9.02         0.76 o
  -4  -2   2         22.72         20.53         0.66 o
  -3  -2   2         90.67         90.81         1.55 o
  -2  -2   2        420.14        417.55         3.50 o
  -1  -2   2         27.45         25.77         0.48 o
   0  -2   2        312.14        339.46         3.12 o
   1  -2   2         50.17         33.71         0.56 o
   2  -2   2         84.33         90.94         1.81 o
   3  -2   2          1.08          0.38         0.11 o
   4  -2   2          0.63          0.98         0.13 o
   5  -2   2         35.10         32.83         0.94 o
   6  -2   2        175.52        185.05         3.24 o
   7  -2   2         50.96         51.00         3.46 o
   8  -2   2         38.34         39.10         2.59 o
  -8  -1   2         16.90         16.20         1.62 o
  -7  -1   2        237.71        229.53         3.59 o
  -6  -1   2          1.02         -0.32         0.32 o
  -5  -1   2        431.28        386.59         4.09 o
  -4  -1   2       1019.30       1025.04         8.94 o
  -3  -1   2        316.76        357.90         4.73 o
  -2  -1   2       1829.97       2091.71        22.01 o
  -1  -1   2        169.45        167.93         3.77 o
   0  -1   2         42.77         49.76         0.80 o
   1  -1   2      27768.62      20534.06       437.95 o
   2  -1   2         34.01         47.33         0.65 o
   3  -1   2         27.07         23.49         0.59 o
   4  -1   2       2151.50       2292.47        20.62 o
   5  -1   2        139.44        145.31         2.13 o
   6  -1   2        286.59        291.80         3.64 o
   7  -1   2         25.96         25.16         1.86 o
   8  -1   2         28.90         32.66         2.70 o
  -8   0   2        115.23        128.01         2.70 o
  -7   0   2         20.65         21.26         1.25 o
  -6   0   2          0.38          1.13         0.43 o
  -5   0   2         76.30         56.60         1.30 o
  -4   0   2       1331.72       1332.63        11.30 o
  -3   0   2        184.38        174.28         2.03 o
  -2   0   2        336.12        370.08         3.44 o
  -1   0   2       3775.67       3830.02        32.36 o
   0   0   2       1649.44       1717.88        29.81 o
   1   0   2        104.48        111.33         1.54 o
   2   0   2          9.45          6.92         0.24 o
   3   0   2          2.40          2.16         0.23 o
   4   0   2       1437.30       1494.33        13.66 o
   5   0   2        360.18        366.51         4.08 o
   6   0   2         62.59         63.41         1.35 o
   7   0   2        175.16        186.39         2.83 o
   8   0   2          9.80          9.45         0.63 o
   9   0   2         29.50         28.48         2.05 o
  -8   1   2         30.93         31.48         1.37 o
  -7   1   2          1.86          1.96         0.49 o
  -6   1   2         13.28         12.51         0.74 o
  -5   1   2         17.88         15.04         0.74 o
  -4   1   2         56.53         52.42         1.26 o
  -3   1   2          9.02          9.87         0.48 o
  -2   1   2          0.29          0.37         0.22 o
  -1   1   2          3.56          0.50         0.34 o
   0   1   2        195.73        205.81         2.52 o
   1   1   2          1.62          1.56         0.22 o
   2   1   2        177.30        173.91         1.89 o
   3   1   2          7.31          6.09         0.23 o
   4   1   2         61.60         56.80         1.32 o
   5   1   2         35.81         37.85         0.59 o
   6   1   2         17.82         15.27         0.61 o
   7   1   2        183.86        185.25         3.05 o
   8   1   2          9.87         12.20         1.94 o
   9   1   2         19.59         21.76         1.11 o
  -8   2   2          2.56          2.38         0.67 o
  -7   2   2         19.24         18.79         1.60 o
  -6   2   2        201.44        210.94         2.86 o
  -5   2   2          0.37          0.26         0.29 o
  -4   2   2         20.57         19.43         0.97 o
  -3   2   2         71.42         71.70         1.27 o
  -2   2   2        562.63        641.46         5.61 o
  -1   2   2       1226.00       1246.67        11.44 o
   0   2   2        106.06         99.42         1.11 o
   1   2   2         44.53         55.42         0.70 o
   2   2   2       3310.44       3478.59        31.07 o
   3   2   2        437.02        543.59         5.27 o
   4   2   2        216.54        224.37         2.82 o
   5   2   2        630.18        604.11         6.10 o
   6   2   2        393.88        394.59         4.44 o
   7   2   2         46.72         50.48         1.25 o
   8   2   2          0.06          0.69         0.40 o
   9   2   2         29.24         32.05         2.24 o
  -7   3   2         65.12         69.49         2.11 o
  -6   3   2        245.50        249.35         4.27 o
  -5   3   2        155.58        162.02         2.29 o
  -4   3   2        229.81        213.63         2.56 o
  -3   3   2       1627.07       1651.46        13.69 o
  -2   3   2        687.07        728.38        10.32 o
  -1   3   2        559.29        635.50         5.47 o
   0   3   2       1133.62       1297.21        12.00 o
   1   3   2        158.05        169.79         1.59 o
   2   3   2        722.24        746.51         7.04 o
   3   3   2        132.97        140.48         2.28 o
   4   3   2          1.17          0.16         0.22 o
   5   3   2        773.74        725.53         7.26 o
   6   3   2        103.64         90.71         1.69 o
   7   3   2          1.80          1.36         0.44 o
   8   3   2         73.02         68.85         2.23 o
   9   3   2          1.37          0.65         0.59 o
  -7   4   2         43.91         45.57         1.77 o
  -6   4   2          2.31          1.91         0.57 o
  -5   4   2         17.65         15.36         1.08 o
  -4   4   2        133.19        130.78         2.61 o
  -3   4   2        335.22        327.44         4.74 o
  -2   4   2         72.01         69.99         1.28 o
  -1   4   2         58.55         60.53         1.20 o
   0   4   2        897.08        948.83        10.03 o
   1   4   2        282.73        305.86         2.71 o
   2   4   2         46.44         41.69         0.71 o
   3   4   2          0.00         -0.06         0.23 o
   4   4   2        101.46         98.85         1.61 o
   5   4   2        445.43        446.29         4.91 o
   6   4   2         45.48         39.57         1.16 o
   7   4   2          1.82          2.03         0.40 o
   8   4   2        130.84        129.49         2.93 o
   9   4   2          7.96          7.28         0.77 o
  -7   5   2         12.37         13.85         1.13 o
  -6   5   2          4.29          5.46         0.78 o
  -5   5   2        103.36         98.02         2.49 o
  -4   5   2        299.30        280.26         4.49 o
  -3   5   2         87.81         87.50         2.12 o
  -2   5   2          0.64          0.53         0.28 o
  -1   5   2         66.85         71.62         1.36 o
   0   5   2       1694.01       1817.97        17.17 o
   1   5   2        623.83        664.90         7.13 o
   2   5   2        492.64        589.44         5.46 o
   3   5   2         82.19         60.44         1.20 o
   4   5   2        326.64        330.52         3.85 o
   5   5   2          1.77          1.54         0.37 o
   6   5   2        515.18        482.47         5.53 o
   7   5   2          0.41          0.29         0.37 o
   8   5   2        157.86        151.15         3.24 o
   9   5   2        179.98        178.75         3.29 o
  -6   6   2          0.94          1.82         0.78 o
  -5   6   2        193.58        193.90         3.90 o
  -4   6   2          2.22          2.91         0.66 o
  -3   6   2        156.45        144.53         3.87 o
  -2   6   2        380.02        378.49         6.08 o
  -1   6   2        111.74         99.63         1.82 o
   0   6   2          0.04          0.12         0.31 o
   1   6   2         46.72         45.79         1.09 o
   2   6   2          1.41          0.93         0.22 o
   3   6   2       1083.21       1118.70        10.78 o
   4   6   2        292.82        291.10         4.15 o
   5   6   2         47.41         40.56         1.18 o
   6   6   2        378.84        363.53         4.61 o
   7   6   2         82.29         78.15         2.40 o
   8   6   2         70.20         67.19         2.21 o
   9   6   2          6.62          6.27         0.71 o
  -5   7   2         33.91         34.38         1.62 o
  -4   7   2         22.02         21.43         1.92 o
  -3   7   2          0.94          0.40         0.53 o
  -2   7   2        128.09        127.36         2.30 o
  -1   7   2         67.38         65.37         1.77 o
   0   7   2        129.77        129.28         3.05 o
   1   7   2         43.66         33.71         1.12 o
   2   7   2         73.12         78.32         1.71 o
   3   7   2        234.61        232.21         3.11 o
   4   7   2         36.00         36.16         1.22 o
   5   7   2         74.95         74.89         1.68 o
   6   7   2         83.42         82.55         1.90 o
   7   7   2        106.95        102.72         2.22 o
   8   7   2         32.76         33.60         1.45 o
   9   7   2          0.93         -0.09         0.71 o
  -5   8   2          4.26          3.05         0.66 o
  -4   8   2          1.13          0.86         0.62 o
  -3   8   2          2.41          2.47         0.70 o
  -2   8   2        219.31        219.30         4.11 o
  -1   8   2        371.93        362.45         4.70 o
   0   8   2          1.00          1.02         0.37 o
   1   8   2        299.65        295.47         3.92 o
   2   8   2         35.46         31.09         1.60 o
   3   8   2         80.22         76.00         3.67 o
   4   8   2         17.97         21.44         3.13 o
   5   8   2         73.21         66.95         2.43 o
   6   8   2         43.56         45.41         1.43 o
   7   8   2        222.06        227.05         3.67 o
   8   8   2         17.38         18.33         1.02 o
   9   8   2         13.98         13.31         1.05 o
  -4   9   2         53.56         55.41         2.16 o
  -3   9   2         32.47         32.48         1.81 o
  -2   9   2         56.01         50.93         1.99 o
  -1   9   2          1.31          1.21         0.45 o
   0   9   2         25.93         23.07         1.15 o
   1   9   2          6.43          5.63         0.62 o
   2   9   2        474.09        468.64         8.01 o
   3   9   2         20.18         17.56         1.45 o
   4   9   2         68.30         74.48         3.46 o
   5   9   2        169.08        161.35         5.40 o
   6   9   2         34.72         33.32         2.27 o
   7   9   2          0.01          0.23         0.29 o
   8   9   2          0.33          0.68         0.36 o
  -3  10   2          8.17          8.41         1.03 o
  -2  10   2         11.82         11.58         1.51 o
  -1  10   2          5.67          6.60         0.73 o
   0  10   2         87.78         93.90         2.21 o
   1  10   2          0.75          0.46         0.67 o
   2  10   2         17.29         15.92         4.21 o
   3  10   2        120.54        121.07         5.29 o
   4  10   2         20.91         17.78         1.60 o
   5  10   2        111.18        102.53         3.67 o
   6  10   2          9.19          5.55         1.30 o
   7  10   2         10.23         12.66         1.37 o
  -1  11   2          4.05          4.77         0.82 o
   0  11   2         27.74         32.34         4.32 o
   1  11   2          5.13          5.54         1.73 o
   2  11   2         10.65          9.84         1.29 o
   3  11   2         25.44         25.32         1.90 o
   4  11   2          4.92          4.66         1.84 o
   5  11   2         33.97         29.32         1.97 o
   6  11   2          0.08          0.89         0.97 o
   1  12   2          4.58          2.83         0.83 o
   2  12   2         43.39         43.91         2.70 o
   3  12   2         67.27         74.85         2.98 o
   4  12   2          0.63          1.08         0.61 o
   5  12   2          3.27          2.92         0.76 o
  -4 -10   3         42.81         42.18         2.21 o
  -3 -10   3          5.18          6.00         1.51 o
  -2 -10   3          5.50          5.56         1.07 o
  -1 -10   3         72.59         76.05         6.48 o
   0 -10   3          6.39          4.94         0.98 o
   1 -10   3          2.70          3.60         0.60 o
  -5  -9   3          2.09          3.65         1.62 o
  -4  -9   3         79.52         77.54         2.98 o
  -3  -9   3          0.64          0.11         0.61 o
  -2  -9   3         13.34         14.42         2.59 o
  -1  -9   3          5.29          6.38         1.62 o
   0  -9   3         26.35         25.92         1.45 o
   1  -9   3         14.48         15.58         1.10 o
   2  -9   3         98.03        100.48         2.90 o
   3  -9   3          1.67          0.73         0.44 o
  -6  -8   3         42.29         47.09         3.46 o
  -5  -8   3          0.07          0.65         1.08 o
  -4  -8   3          0.39          0.89         0.67 o
  -3  -8   3         83.47         87.82         4.43 o
  -2  -8   3          0.89          0.11         0.61 o
  -1  -8   3          4.61          4.58         0.92 o
   0  -8   3          2.80          3.12         0.56 o
   1  -8   3          0.00          0.07         0.40 o
   2  -8   3         81.05         86.98         2.14 o
   3  -8   3          0.00          0.29         0.68 o
   4  -8   3          0.34          0.06         0.78 o
  -7  -7   3          4.00          3.60         0.66 o
  -6  -7   3         28.58         28.33         1.58 o
  -5  -7   3          0.72          1.37         0.50 o
  -4  -7   3          2.89          1.51         1.30 o
  -3  -7   3        145.20        145.65         9.18 o
  -2  -7   3         19.38         20.85         2.05 o
  -1  -7   3         10.46          9.94         0.87 o
   0  -7   3         47.07         49.55         1.48 o
   1  -7   3          2.36          2.25         0.51 o
   2  -7   3         74.22         73.72         1.95 o
   3  -7   3         24.15         25.75         1.62 o
   4  -7   3         15.21         14.51         1.33 o
   5  -7   3        112.04        113.85         2.90 o
  -7  -6   3         50.34         57.87         1.87 o
  -6  -6   3          4.20          4.42         0.65 o
  -5  -6   3          6.58          6.44         1.03 o
  -4  -6   3        422.24        444.10         5.28 o
  -3  -6   3        248.22        249.97         3.34 o
  -2  -6   3         33.03         33.91         1.84 o
  -1  -6   3        126.63        131.77         2.31 o
   0  -6   3        386.16        395.43         5.80 o
   1  -6   3         14.61         14.14         0.85 o
   2  -6   3          5.24          5.02         0.62 o
   3  -6   3         75.74         71.67         1.82 o
   4  -6   3         65.04         65.13         2.03 o
   5  -6   3         15.05         13.14         1.11 o
   6  -6   3          0.10         -0.11         0.97 o
  -8  -5   3         42.36         48.70         1.75 o
  -7  -5   3         13.91         12.64         1.02 o
  -6  -5   3          3.05          1.62         0.56 o
  -5  -5   3         98.15         97.27         2.19 o
  -4  -5   3          0.05          0.09         0.28 o
  -3  -5   3         50.32         49.48         1.14 o
  -2  -5   3         22.03         22.10         1.03 o
  -1  -5   3         56.66         56.73         1.36 o
   0  -5   3         55.75         49.04         1.23 o
   1  -5   3          0.53          0.18         0.32 o
   2  -5   3         30.16         29.63         1.11 o
   3  -5   3         16.76         14.20         0.83 o
   4  -5   3         39.24         38.24         1.26 o
   5  -5   3          0.00          0.39         0.44 o
   6  -5   3         14.03         14.95         1.11 o
   7  -5   3          4.84          4.63         1.51 o
  -8  -4   3          0.02          0.24         0.41 o
  -7  -4   3         26.31         24.27         1.42 o
  -6  -4   3          0.23          0.56         0.51 o
  -5  -4   3        167.94        170.23         2.91 o
  -4  -4   3         93.64         94.17         1.66 o
  -3  -4   3        153.51        153.89         1.96 o
  -2  -4   3        552.70        566.60         4.83 o
  -1  -4   3         91.75         90.59         1.39 o
   0  -4   3          1.07         -0.04         0.16 o
   1  -4   3          0.72          0.46         0.28 o
   2  -4   3         18.44         19.38         0.73 o
   3  -4   3        296.25        297.68         3.75 o
   4  -4   3         96.99         93.18         1.79 o
   5  -4   3          3.80          3.16         0.55 o
   6  -4   3        165.49        181.46         4.22 o
   7  -4   3          0.02         -0.22         0.36 o
  -8  -3   3          6.85          7.30         0.85 o
  -7  -3   3        269.07        274.23         4.31 o
  -6  -3   3        124.06        141.91         2.75 o
  -5  -3   3         61.16         49.36         1.59 o
  -4  -3   3        395.30        392.44         4.77 o
  -3  -3   3        376.28        406.13         3.70 o
  -2  -3   3       1742.61       1885.93        13.16 o
  -1  -3   3         62.40         56.19         0.98 o
   0  -3   3         44.00         51.58         0.92 o
   1  -3   3       7433.47       7960.13        66.47 o
   2  -3   3         32.04         24.70         0.69 o
   3  -3   3         30.52         29.24         0.88 o
   4  -3   3        253.90        261.74         4.21 o
   5  -3   3         28.79         27.76         1.28 o
   6  -3   3        189.08        200.17         3.30 o
   7  -3   3        148.55        162.38         4.21 o
   8  -3   3          1.20          0.82         0.36 o
  -8  -2   3        177.71        201.08         5.96 o
  -7  -2   3         44.75         48.83         1.70 o
  -6  -2   3        129.37        113.05         2.37 o
  -5  -2   3        193.91        170.91         2.86 o
  -4  -2   3        194.32        177.45         2.34 o
  -3  -2   3        357.20        358.91         3.92 o
  -2  -2   3         10.61         12.42         0.84 o
  -1  -2   3          2.92          3.13         0.29 o
   0  -2   3        520.86        578.36         5.13 o
   1  -2   3         99.02         80.95         1.24 o
   2  -2   3        496.67        525.39         6.33 o
   3  -2   3          0.39          0.76         0.19 o
   4  -2   3        234.12        234.86         2.53 o
   5  -2   3        145.67        143.26         2.03 o
   6  -2   3          6.79          6.87         0.48 o
   7  -2   3         22.54         19.23         2.16 o
  -8  -1   3         29.68         31.24         1.66 o
  -7  -1   3         68.96         69.23         2.71 o
  -6  -1   3        162.23        154.48         2.81 o
  -5  -1   3         18.99         21.14         1.10 o
  -4  -1   3        387.18        373.62         3.97 o
  -3  -1   3        142.84        123.45         1.71 o
  -2  -1   3         70.30         71.08         1.06 o
  -1  -1   3         10.82         13.42         0.52 o
   0  -1   3        190.47        226.14         2.25 o
   1  -1   3        250.81        262.90         3.31 o
   2  -1   3        111.43        111.41         1.62 o
   3  -1   3         51.76         54.78         0.79 o
   4  -1   3        494.50        514.80         4.64 o
   5  -1   3         60.90         54.01         1.93 o
   6  -1   3          1.73          1.61         0.34 o
   7  -1   3         45.22         48.49         1.58 o
  -8   0   3        136.36        148.18         3.05 o
  -7   0   3          7.75          8.06         1.12 o
  -6   0   3         93.53         95.45         3.35 o
  -5   0   3        187.78        166.73         2.54 o
  -4   0   3        450.94        440.36         4.46 o
  -3   0   3         45.80         39.76         0.88 o
  -2   0   3        288.87        332.67         3.30 o
  -1   0   3       1707.91       1755.97        31.89 o
   0   0   3        575.80        563.58         4.85 o
   1   0   3        171.15        199.44         2.76 o
   2   0   3          2.07          6.55         0.81 o
   3   0   3         23.54         18.33         0.42 o
   4   0   3        213.83        209.30         2.53 o
   5   0   3         70.50         71.14         1.32 o
   6   0   3          7.67          6.26         0.51 o
   7   0   3         11.76         12.13         0.91 o
   8   0   3         35.21         38.24         2.38 o
  -8   1   3          0.65          1.10         0.65 o
  -7   1   3         29.50         28.47         2.00 o
  -6   1   3        149.15        149.40         3.17 o
  -5   1   3        271.84        281.16         3.90 o
  -4   1   3        103.55         96.01         1.61 o
  -3   1   3          7.57          5.94         0.46 o
  -2   1   3        831.10        841.69         7.28 o
  -1   1   3        717.66        806.74         7.74 o
   0   1   3        972.60       1006.20         8.39 o
   1   1   3        250.20        279.31         2.94 o
   2   1   3        144.65        139.24         1.73 o
   3   1   3        781.17        792.37         6.07 o
   4   1   3        139.02        142.99         1.64 o
   5   1   3         20.91         25.34         0.45 o
   6   1   3         13.22         10.66         0.47 o
   7   1   3        115.33        118.78         1.88 o
   8   1   3         65.98         70.00         1.70 o
   9   1   3          0.00          0.22         0.43 o
  -7   2   3          4.94          3.68         0.56 o
  -6   2   3         32.09         32.77         1.25 o
  -5   2   3        146.21        146.37         2.22 o
  -4   2   3          0.17          0.04         0.29 o
  -3   2   3        203.70        197.89         2.38 o
  -2   2   3        366.88        359.46         3.99 o
  -1   2   3          2.02          1.95         0.28 o
   0   2   3          3.69          4.38         0.27 o
   1   2   3         18.52         19.97         0.49 o
   2   2   3        282.99        282.67         2.60 o
   3   2   3       1264.91       1344.43        10.93 o
   4   2   3         55.81         53.67         0.96 o
   5   2   3        350.28        369.33         4.05 o
   6   2   3        311.29        297.19         3.99 o
   7   2   3          5.39          4.83         0.62 o
   8   2   3          2.49          1.55         0.40 o
   9   2   3          2.17          1.73         0.61 o
  -7   3   3         96.48         97.45         3.21 o
  -6   3   3          0.57         -0.26         0.40 o
  -5   3   3          2.36          1.23         0.40 o
  -4   3   3        360.67        333.54         3.70 o
  -3   3   3        329.85        356.10         4.23 o
  -2   3   3        220.00        215.17         2.77 o
  -1   3   3         77.24        102.16         1.30 o
   0   3   3       2592.14       2974.05        23.61 o
   1   3   3        901.59        961.41         7.34 o
   2   3   3        763.18        929.56         7.74 o
   3   3   3        163.66        191.42         1.98 o
   4   3   3        694.57        809.53         6.93 o
   5   3   3          0.78          1.13         0.28 o
   6   3   3       1487.58       1434.60        13.61 o
   7   3   3        110.03        111.97         1.99 o
   8   3   3         88.73         80.69         1.77 o
   9   3   3        217.34        225.29         4.02 o
  10   3   3          7.77          8.05         0.98 o
  -7   4   3          3.75          1.60         0.49 o
  -6   4   3          4.84          4.33         0.75 o
  -5   4   3         25.39         24.75         1.23 o
  -4   4   3          1.91          1.24         0.45 o
  -3   4   3        347.66        316.34         3.93 o
  -2   4   3        141.37        134.54         2.06 o
  -1   4   3         63.18         54.64         0.95 o
   0   4   3         93.92        111.29         1.58 o
   1   4   3        803.29        852.27         8.00 o
   2   4   3        184.37        200.72         1.96 o
   3   4   3        254.53        278.10         2.76 o
   4   4   3        441.35        419.90         5.27 o
   5   4   3         47.03         49.15         1.16 o
   6   4   3         43.09         42.02         1.19 o
   7   4   3         19.92         18.79         0.96 o
   8   4   3        113.81        111.51         2.20 o
   9   4   3        150.01        151.46         3.24 o
  10   4   3          0.03         -0.38         0.47 o
  -6   5   3          6.95          5.96         0.82 o
  -5   5   3         44.50         41.92         1.70 o
  -4   5   3        304.14        307.31         4.99 o
  -3   5   3         57.95         53.66         1.62 o
  -2   5   3         27.55         23.85         1.30 o
  -1   5   3        116.81        110.04         1.53 o
   0   5   3         92.06         90.12         1.57 o
   1   5   3       1232.68       1325.94        10.72 o
   2   5   3         10.22          9.72         0.43 o
   3   5   3        289.13        295.01         3.46 o
   4   5   3       1019.49       1004.61         9.76 o
   5   5   3          5.72          4.22         0.45 o
   6   5   3         13.32         10.43         0.76 o
   7   5   3        164.42        160.27         2.67 o
   8   5   3         16.41         15.93         0.99 o
   9   5   3        156.58        172.71         3.61 o
  10   5   3          0.45          1.00         0.53 o
  -6   6   3         80.49         82.22         2.53 o
  -5   6   3          3.14          2.79         0.70 o
  -4   6   3        153.52        149.39         3.24 o
  -3   6   3         90.48         83.11         2.25 o
  -2   6   3        213.36        210.95         3.66 o
  -1   6   3        874.46        867.49         8.84 o
   0   6   3        305.44        315.90         4.83 o
   1   6   3          4.41          3.58         0.30 o
   2   6   3          0.07          0.17         0.26 o
   3   6   3         57.41         59.87         1.27 o
   4   6   3        324.36        329.12         3.98 o
   5   6   3        227.48        202.52         2.91 o
   6   6   3         35.53         36.42         1.19 o
   7   6   3        188.76        186.99         3.04 o
   8   6   3          8.23          7.43         0.76 o
   9   6   3          0.10         -0.12         0.33 o
  -5   7   3          6.76          6.57         0.95 o
  -4   7   3          1.79          1.65         0.75 o
  -3   7   3         90.24         88.00         2.41 o
  -2   7   3          5.86          3.57         0.66 o
  -1   7   3        331.47        317.16         4.08 o
   0   7   3         41.77         35.98         1.11 o
   1   7   3          1.48          0.85         0.34 o
   2   7   3       1041.03       1078.65        10.67 o
   3   7   3          3.64          3.61         0.41 o
   4   7   3         47.99         43.45         1.33 o
   5   7   3         52.35         41.45         1.41 o
   6   7   3        202.74        189.81         3.02 o
   7   7   3        224.01        214.23         3.37 o
   8   7   3          7.69          6.80         0.84 o
   9   7   3         10.65          9.60         0.88 o
  -4   8   3          0.67          0.71         0.57 o
  -3   8   3         62.98         61.28         3.39 o
  -2   8   3          2.42          1.51         0.62 o
  -1   8   3        119.90        115.75         2.49 o
   0   8   3         70.45         70.12         1.68 o
   1   8   3          1.04          1.15         0.38 o
   2   8   3        732.58        721.24        10.84 o
   3   8   3         12.85         13.19         1.73 o
   4   8   3          0.05         -0.46         0.46 o
   5   8   3        438.84        424.24         5.21 o
   6   8   3          4.76          4.83         0.62 o
   7   8   3         57.77         57.95         1.69 o
   8   8   3          8.99          8.04         0.87 o
   9   8   3          0.61          0.22         0.44 o
  -4   9   3          0.03          0.24         0.62 o
  -3   9   3        110.12        118.35         3.16 o
  -2   9   3         26.38         24.45         1.62 o
  -1   9   3         22.87         20.23         1.41 o
   0   9   3         14.70         15.99         0.99 o
   1   9   3        120.05        124.04         2.36 o
   2   9   3        316.37        319.30         6.02 o
   3   9   3          2.54          1.80         0.67 o
   4   9   3         89.04         85.09         5.83 o
   5   9   3        212.88        202.59         4.66 o
   6   9   3          0.04          0.19         0.52 o
   7   9   3          0.24         -0.06         0.37 o
   8   9   3          6.05          4.42         0.63 o
  -2  10   3          5.71          3.60         0.78 o
  -1  10   3         41.12         37.67         1.78 o
   0  10   3         75.58         72.65         1.94 o
   1  10   3         17.93         14.58         1.35 o
   2  10   3        101.26         93.29         3.35 o
   3  10   3          0.73          1.08         0.61 o
   4  10   3         20.31         18.82         1.68 o
   5  10   3         18.80         19.90         1.68 o
   6  10   3          2.38          1.44         2.27 o
   7  10   3          8.53          6.88         1.04 o
   8  10   3         42.79         49.87         3.02 o
  -1  11   3          4.12          3.44         0.86 o
   0  11   3         39.33         44.42         2.17 o
   1  11   3          2.10          0.89         0.67 o
   2  11   3          6.18          4.21         0.92 o
   3  11   3        163.87        165.45         4.42 o
   4  11   3         37.48         35.65         1.99 o
   5  11   3          0.62          1.18         0.67 o
   6  11   3         28.91         29.87         1.97 o
   7  11   3          0.12          0.49         0.52 o
   1  12   3          7.60          7.87         1.22 o
   2  12   3         13.83         11.85         1.35 o
   3  12   3         47.91         47.02         4.10 o
   4  12   3         17.79         17.76         1.68 o
   5  12   3          0.08          0.00         0.46 o
  -1 -10   4         13.52         14.91         2.16 o
  -4  -9   4          0.33          0.00         0.76 o
  -3  -9   4         11.00         12.40         1.45 o
  -2  -9   4         21.67         25.95         1.99 o
  -1  -9   4          1.02          1.84         0.76 o
   0  -9   4          7.11          6.70         1.73 o
   1  -9   4          1.98          1.99         0.51 o
   2  -9   4         32.90         35.20         1.72 o
  -5  -8   4         18.44         18.79         2.59 o
  -4  -8   4        142.54        148.00         4.12 o
  -3  -8   4        237.16        250.14         5.49 o
  -2  -8   4          1.03          1.40         0.76 o
  -1  -8   4         46.92         42.29         2.06 o
   0  -8   4         70.75         63.44         2.03 o
   1  -8   4          0.06          0.22         0.53 o
   2  -8   4          2.50          2.94         0.78 o
   3  -8   4         25.33         23.59         1.66 o
   4  -8   4         11.85         11.31         1.12 o
  -6  -7   4          0.01          0.09         0.44 o
  -5  -7   4          2.44          2.16         1.08 o
  -4  -7   4          2.64          1.12         1.94 o
  -3  -7   4         25.81         26.36         1.83 o
  -2  -7   4         52.35         53.01         3.13 o
  -1  -7   4          5.31          4.92         0.70 o
   0  -7   4         43.93         45.54         1.50 o
   1  -7   4         45.45         45.33         1.78 o
   2  -7   4          0.28          0.06         0.44 o
   3  -7   4          1.11          0.62         0.53 o
   4  -7   4         19.71         17.77         1.36 o
   5  -7   4          0.02          0.20         0.40 o
  -7  -6   4          5.59          6.47         0.82 o
  -6  -6   4          0.16          0.34         0.47 o
  -5  -6   4         58.02         61.42         2.38 o
  -4  -6   4         89.21         93.69         2.89 o
  -3  -6   4         25.25         23.89         1.50 o
  -2  -6   4         29.60         30.20         1.53 o
  -1  -6   4         52.29         53.92         1.62 o
   0  -6   4         21.63         22.98         1.77 o
   1  -6   4         28.99         30.51         1.28 o
   2  -6   4          0.19         -0.40         0.40 o
   3  -6   4         39.28         40.75         2.31 o
   4  -6   4         70.93         78.30         2.37 o
   5  -6   4          1.64          1.51         0.60 o
   6  -6   4          0.64          0.60         0.44 o
  -7  -5   4         22.77         24.90         1.46 o
  -6  -5   4         35.11         34.70         2.15 o
  -5  -5   4          0.26         -0.02         0.41 o
  -4  -5   4          2.36          1.89         0.83 o
  -3  -5   4          0.92          1.06         0.40 o
  -2  -5   4        151.42        156.54         2.37 o
  -1  -5   4        137.05        131.58         2.49 o
   0  -5   4          0.02         -0.05         0.32 o
   1  -5   4        207.99        225.94         3.25 o
   2  -5   4          1.18          0.51         0.37 o
   3  -5   4         36.23         34.90         1.45 o
   4  -5   4         55.80         52.49         1.82 o
   5  -5   4         27.44         28.36         1.47 o
   6  -5   4         16.60         17.63         2.73 o
   7  -5   4         78.68         79.19         3.24 o
  -7  -4   4          2.81          1.82         0.56 o
  -6  -4   4        165.60        159.54         3.09 o
  -5  -4   4         18.66         14.54         0.99 o
  -4  -4   4         31.84         33.68         1.23 o
  -3  -4   4         67.07         63.44         1.71 o
  -2  -4   4          0.56          0.81         0.32 o
  -1  -4   4        426.94        432.48         4.37 o
   0  -4   4         11.72         10.19         0.55 o
   1  -4   4         35.00         32.38         1.17 o
   2  -4   4        352.81        353.17         9.61 o
   3  -4   4         46.69         44.40         1.50 o
   4  -4   4          0.18          0.15         0.44 o
   5  -4   4          2.61          2.27         0.54 o
   6  -4   4          9.31         11.71         0.97 o
   7  -4   4         98.21        104.41         2.54 o
  -7  -3   4         36.36         40.58         1.59 o
  -6  -3   4        237.25        235.98         3.85 o
  -5  -3   4         39.11         37.17         1.34 o
  -4  -3   4         83.92         75.21         1.79 o
  -3  -3   4         86.92         84.45         1.51 o
  -2  -3   4          6.59          7.34         0.50 o
  -1  -3   4         67.16         62.37         1.05 o
   0  -3   4         14.83         15.48         0.56 o
   1  -3   4         98.77        100.27         1.56 o
   2  -3   4         78.97         74.48         1.43 o
   3  -3   4          4.18          3.85         0.55 o
   4  -3   4         55.41         52.30         1.54 o
   5  -3   4         16.48         18.83         0.98 o
   6  -3   4          0.30          0.39         0.40 o
   7  -3   4         19.81         22.75         1.05 o
   8  -3   4         27.41         27.19         1.51 o
  -7  -2   4          1.95          1.91         0.56 o
  -6  -2   4         50.65         46.44         1.62 o
  -5  -2   4         55.57         44.75         1.45 o
  -4  -2   4        386.63        367.49         4.09 o
  -3  -2   4        438.04        429.23         4.43 o
  -2  -2   4        193.07        210.83         2.43 o
  -1  -2   4         85.10         92.34         2.09 o
   0  -2   4        159.84        157.08         1.75 o
   1  -2   4         50.17         60.27         1.23 o
   2  -2   4       3719.96       3973.91        37.87 o
   3  -2   4         21.03         23.97         0.61 o
   4  -2   4         29.76         28.40         1.50 o
   5  -2   4        673.55        694.38         9.08 o
   6  -2   4         15.93         16.95         0.94 o
   7  -2   4         40.30         37.45         1.84 o
  -7  -1   4         52.85         60.79         1.89 o
  -6  -1   4          0.05         -0.10         0.45 o
  -5  -1   4         50.83         54.09         1.56 o
  -4  -1   4         26.65         18.50         0.96 o
  -3  -1   4        913.25        919.24         8.24 o
  -2  -1   4          0.66          0.48         0.18 o
  -1  -1   4        239.21        253.46         2.48 o
   0  -1   4       2447.42       2489.81        22.21 o
   1  -1   4        319.16        332.95         5.14 o
   2  -1   4         21.23         19.26         0.52 o
   3  -1   4        155.85        145.71         1.87 o
   4  -1   4          7.58          7.18         0.42 o
   5  -1   4        509.08        509.90         7.23 o
   6  -1   4         75.92         75.64         1.43 o
   7  -1   4         57.45         62.01         2.92 o
  -7   0   4         28.20         29.13         1.62 o
  -6   0   4          1.62          1.95         0.56 o
  -5   0   4         96.41         95.83         1.81 o
  -4   0   4        105.67         97.53         1.71 o
  -3   0   4          0.20         -0.08         0.22 o
  -2   0   4        104.46        103.42         1.97 o
  -1   0   4         47.75         47.05         0.79 o
   0   0   4         14.49         11.14         0.79 o
   1   0   4          0.34          0.51         0.23 o
   2   0   4         20.39         15.66         0.56 o
   3   0   4        464.09        446.88         4.42 o
   4   0   4        107.88         99.92         1.18 o
   5   0   4          1.37          1.62         0.21 o
   6   0   4         78.04         75.62         1.31 o
   7   0   4         24.21         23.88         1.37 o
   8   0   4         68.94         71.85         2.44 o
  -7   1   4         13.24         14.01         1.07 o
  -6   1   4          5.31          6.73         0.72 o
  -5   1   4        103.37        106.30         1.93 o
  -4   1   4         43.58         35.87         1.58 o
  -3   1   4         28.21         25.53         1.03 o
  -2   1   4        121.39        119.69         1.88 o
  -1   1   4        262.55        302.50         3.47 o
   0   1   4          5.39          1.75         0.41 o
   1   1   4          9.67          8.91         0.64 o
   2   1   4         36.64         35.95         0.91 o
   3   1   4       1235.00       1281.19        11.85 o
   4   1   4        235.53        277.66         3.72 o
   5   1   4         47.77         49.44         0.81 o
   6   1   4        739.19        753.86         6.75 o
   7   1   4        180.70        184.71         2.59 o
   8   1   4          1.04          2.05         0.44 o
   9   1   4         15.03         16.30         2.16 o
  -7   2   4         33.26         28.35         1.70 o
  -6   2   4         84.01         90.26         2.13 o
  -5   2   4        186.89        185.92         3.05 o
  -4   2   4        106.70        106.18         2.49 o
  -3   2   4        381.67        332.97         4.10 o
  -2   2   4       2015.70       2001.63        18.57 o
  -1   2   4        361.05        366.93         4.07 o
   0   2   4        416.82        475.91         5.04 o
   1   2   4       1893.34       2111.27        15.53 o
   2   2   4         18.17         16.73         0.56 o
   3   2   4        231.26        219.18         2.56 o
   4   2   4          0.63         -0.02         0.11 o
   5   2   4         19.37         18.12         0.78 o
   6   2   4        576.31        577.82         6.04 o
   7   2   4         59.26         55.86         1.46 o
   8   2   4         14.30         13.90         0.91 o
   9   2   4        116.91        122.50         3.06 o
  10   2   4          2.52          3.47         0.61 o
  -7   3   4         98.76        102.13         6.91 o
  -6   3   4        108.42        109.64         2.78 o
  -5   3   4          2.47          1.27         0.48 o
  -4   3   4        165.10        154.61         2.59 o
  -3   3   4        405.64        394.94         4.69 o
  -2   3   4        336.53        322.61         3.88 o
  -1   3   4         18.40         21.52         0.94 o
   0   3   4         91.32         96.93         1.97 o
   1   3   4       1834.12       1994.62        16.06 o
   2   3   4        483.54        510.97         4.55 o
   3   3   4          3.19          3.38         0.27 o
   4   3   4        334.22        323.68         4.41 o
   5   3   4        207.56        211.92         2.72 o
   6   3   4        220.73        220.25         2.91 o
   7   3   4          0.88          0.96         0.34 o
   8   3   4          0.75          0.41         0.40 o
   9   3   4        174.78        186.49         4.24 o
  10   3   4         11.05         11.07         1.19 o
  -6   4   4          0.01         -0.30         0.30 o
  -5   4   4          1.70          2.08         0.60 o
  -4   4   4        211.83        202.38         3.12 o
  -3   4   4        501.32        463.69         4.86 o
  -2   4   4          1.09          0.92         0.32 o
  -1   4   4         92.58         89.91         1.61 o
   0   4   4        394.55        428.64         4.03 o
   1   4   4        972.72       1057.51         8.18 o
   2   4   4        545.85        581.29         5.50 o
   3   4   4        296.84        376.45         3.56 o
   4   4   4        174.27        151.08         2.14 o
   5   4   4        379.29        363.93         4.15 o
   6   4   4          3.52          3.79         0.45 o
   7   4   4         95.20         93.58         6.34 o
   8   4   4          0.26          0.16         0.32 o
   9   4   4         59.94         63.20         1.94 o
  10   4   4         67.96         64.69         2.70 o
  -6   5   4         70.19         72.55         2.36 o
  -5   5   4         16.02         14.85         1.19 o
  -4   5   4        264.87        285.92         4.82 o
  -3   5   4         18.33         17.69         1.20 o
  -2   5   4        128.30        122.88         2.11 o
  -1   5   4       1003.25       1028.78        11.72 o
   0   5   4        204.77        190.63         2.23 o
   1   5   4         12.83         16.82         0.53 o
   2   5   4        486.03        518.01         4.42 o
   3   5   4          3.07          2.05         0.25 o
   4   5   4        941.18        966.80         9.44 o
   5   5   4        180.37        180.76         2.81 o
   6   5   4        187.87        176.18         2.67 o
   7   5   4        499.23        485.36         5.70 o
   8   5   4         93.16         94.00         2.02 o
   9   5   4         13.69         13.65         1.12 o
  10   5   4          0.76          1.08         0.86 o
  -5   6   4         33.27         33.25         1.88 o
  -4   6   4         30.78         30.19         1.49 o
  -3   6   4          1.49          2.38         0.62 o
  -2   6   4         24.46         22.08         1.33 o
  -1   6   4        334.88        329.24         4.94 o
   0   6   4         38.59         34.98         1.03 o
   1   6   4        153.41        160.25         2.01 o
   2   6   4        633.93        603.25         5.26 o
   3   6   4        209.53        221.07         2.50 o
   4   6   4        143.07        131.68         2.09 o
   5   6   4         46.91         39.56         1.12 o
   6   6   4        131.04        129.83         2.29 o
   7   6   4        149.80        154.74         2.67 o
   8   6   4         67.75         65.76         1.75 o
   9   6   4         10.95         10.91         0.89 o
  10   6   4         43.48         42.78         2.29 o
  -5   7   4        108.58        109.26         2.99 o
  -4   7   4          4.13          4.78         0.78 o
  -3   7   4         14.24         15.85         1.36 o
  -2   7   4         74.96         65.74         2.87 o
  -1   7   4        276.24        273.02         4.51 o
   0   7   4        369.34        356.46         4.37 o
   1   7   4         70.07         64.33         1.46 o
   2   7   4        583.97        584.02         5.57 o
   3   7   4         82.74         74.46         1.49 o
   4   7   4        158.66        139.54         3.34 o
   5   7   4          5.94          2.22         0.45 o
   6   7   4         10.13          6.10         0.66 o
   7   7   4         24.34         25.91         1.15 o
   8   7   4        141.23        148.83         2.83 o
   9   7   4         31.87         34.23         1.39 o
  -4   8   4          8.41         10.41         1.11 o
  -3   8   4        148.95        151.45         6.37 o
  -2   8   4         59.53         58.81         4.06 o
  -1   8   4        167.49        147.93         3.20 o
   0   8   4         26.28         28.84         1.08 o
   1   8   4         34.88         34.71         1.15 o
   2   8   4         56.71         54.97         1.49 o
   3   8   4        477.54        453.37         8.32 o
   4   8   4         78.51         73.69         1.81 o
   5   8   4        135.78        141.73         2.62 o
   6   8   4        241.65        223.84         3.43 o
   7   8   4          2.12          1.98         0.48 o
   8   8   4         16.64         15.47         1.11 o
   9   8   4          3.33          2.12         0.60 o
  -3   9   4          3.11          2.50         0.70 o
  -2   9   4          1.53          0.83         0.53 o
  -1   9   4         22.68         22.68         1.45 o
   0   9   4         84.44         89.03         2.01 o
   1   9   4        189.20        189.35         3.40 o
   2   9   4          2.30          1.51         0.61 o
   3   9   4         35.59         35.67         1.75 o
   4   9   4        263.44        258.54         5.27 o
   5   9   4         28.66         27.30         1.60 o
   6   9   4         55.30         50.12         1.55 o
   7   9   4         12.27         11.43         0.91 o
   8   9   4         58.55         59.75         1.91 o
   9   9   4         92.52        100.30         2.45 o
  -2  10   4          3.36          3.47         0.75 o
  -1  10   4         56.97         62.11         3.74 o
   0  10   4          9.94          9.33         1.02 o
   1  10   4         57.04         53.08         2.28 o
   2  10   4          1.90          1.19         1.30 o
   3  10   4          1.19          2.24         1.62 o
   4  10   4        109.08        104.43         3.28 o
   5  10   4          3.33          2.92         0.76 o
   6  10   4          2.37          1.19         0.61 o
   7  10   4          5.82          6.17         1.07 o
   8  10   4          2.77          1.19         0.89 o
  -1  11   4         86.03         86.27         2.69 o
   0  11   4          2.15          1.97         1.62 o
   1  11   4          1.16          1.42         0.52 o
   2  11   4          9.58          8.76         1.40 o
   3  11   4         32.51         31.76         3.67 o
   4  11   4        174.91        182.28         4.66 o
   5  11   4          1.99          3.13         0.76 o
   6  11   4         11.73         10.25         1.29 o
   7  11   4        156.40        169.24         5.72 o
   1  12   4         14.31         13.36         1.40 o
   2  12   4         63.04         69.85         4.32 o
   3  12   4          0.18         -0.07         0.86 o
   4  12   4         19.84         28.15         2.59 o
   5  12   4          9.83         11.75         1.29 o
   6  12   4         16.41         18.15         1.68 o
  -2  -9   5         30.15         30.03         3.02 o
  -1  -9   5          0.68         -0.86         0.86 o
   0  -9   5          0.26         -0.65         0.65 o
   1  -9   5          4.55          6.31         0.98 o
  -4  -8   5          1.69          2.59         1.08 o
  -3  -8   5          0.39         -0.46         0.52 o
  -2  -8   5         19.78         24.84         2.59 o
  -1  -8   5          0.48          1.73         1.08 o
   0  -8   5          5.03          5.53         0.98 o
   1  -8   5         11.77         14.50         1.27 o
   2  -8   5          0.78         -0.19         0.72 o
   3  -8   5          6.69          6.43         0.87 o
  -5  -7   5          0.24          0.43         0.86 o
  -4  -7   5          0.58          0.65         0.86 o
  -3  -7   5        146.65        155.01         4.05 o
  -2  -7   5         21.51         22.80         1.68 o
  -1  -7   5         20.25         20.49         1.75 o
   0  -7   5         33.40         30.11         1.81 o
   1  -7   5         48.08         45.12         1.89 o
   2  -7   5          4.77          4.78         0.82 o
   3  -7   5          5.82          5.14         0.82 o
   4  -7   5         32.73         32.69         1.78 o
  -6  -6   5         32.13         31.28         2.59 o
  -5  -6   5          2.97          3.65         0.83 o
  -4  -6   5         43.17         47.51         4.10 o
  -3  -6   5          1.13          0.43         0.76 o
  -2  -6   5         11.63         12.28         1.22 o
  -1  -6   5         69.72         71.87         1.95 o
   0  -6   5         46.53         47.74         1.77 o
   1  -6   5          1.03          0.55         0.49 o
   2  -6   5         20.73         17.18         1.33 o
   3  -6   5         21.12         19.49         1.45 o
   4  -6   5          3.89          5.65         1.03 o
   5  -6   5          9.35          9.25         1.02 o
   6  -6   5          1.09         -0.40         0.40 o
  -6  -5   5         42.89         43.25         3.89 o
  -5  -5   5          8.37          8.23         1.62 o
  -4  -5   5         20.07         21.28         1.68 o
  -3  -5   5          5.92          5.18         0.83 o
  -2  -5   5         14.97         16.29         0.89 o
  -1  -5   5        134.01        135.74         2.77 o
   0  -5   5         34.92         36.08         1.20 o
   1  -5   5          5.53          5.39         0.78 o
   2  -5   5          5.64          5.77         0.78 o
   3  -5   5          0.70          1.16         0.53 o
   4  -5   5         17.09         17.84         1.33 o
   5  -5   5         11.74         11.72         1.12 o
   6  -5   5          0.08          1.30         0.62 o
  -7  -4   5          6.67          7.20         0.83 o
  -6  -4   5        158.75        164.01         3.27 o
  -5  -4   5         27.75         30.14         1.71 o
  -4  -4   5        103.28         94.32         2.56 o
  -3  -4   5        260.91        261.80         5.12 o
  -2  -4   5        212.97        224.58         3.10 o
  -1  -4   5        523.32        547.22         5.94 o
   0  -4   5          1.33          1.71         0.32 o
   1  -4   5         28.77         28.81         1.28 o
   2  -4   5       2429.14       2539.82        54.52 o
   3  -4   5          3.83          3.86         0.66 o
   4  -4   5          0.18          0.94         0.53 o
   5  -4   5        206.20        196.01         3.73 o
   6  -4   5          8.47          7.35         0.91 o
   7  -4   5         44.95         48.70         1.77 o
  -7  -3   5        178.27        196.21         3.74 o
  -6  -3   5         17.74         18.83         1.28 o
  -5  -3   5         31.97         28.49         1.84 o
  -4  -3   5        137.67        128.21         3.23 o
  -3  -3   5        333.87        333.87         4.32 o
  -2  -3   5        195.34        195.87         2.55 o
  -1  -3   5         20.97         22.37         0.77 o
   0  -3   5        152.89        149.43         1.99 o
   1  -3   5        320.96        337.71         3.58 o
   2  -3   5         47.51         43.08         2.37 o
   3  -3   5         59.60         60.01         2.56 o
   4  -3   5          0.51          0.63         0.46 o
   5  -3   5        180.00        182.57         3.40 o
   6  -3   5         82.75         80.55         2.13 o
   7  -3   5          1.73          1.78         0.67 o
   8  -3   5          0.67          0.83         0.52 o
  -7  -2   5         47.79         49.50         1.78 o
  -6  -2   5         19.36         20.54         1.31 o
  -5  -2   5         38.58         36.28         1.40 o
  -4  -2   5          8.90          7.52         0.86 o
  -3  -2   5        117.61        114.17         2.11 o
  -2  -2   5         39.87         35.83         1.06 o
  -1  -2   5          5.69          6.09         0.42 o
   0  -2   5          1.51          0.72         0.24 o
   1  -2   5          0.40          1.42         0.27 o
   2  -2   5         22.73         23.45         1.35 o
   3  -2   5          0.92          0.67         0.28 o
   4  -2   5          1.65          1.73         0.50 o
   5  -2   5        111.04        107.56         2.69 o
   6  -2   5          9.90          8.73         0.82 o
   7  -2   5          3.22          3.76         0.58 o
   8  -2   5         27.12         30.63         1.28 o
  -7  -1   5         66.51         68.60         2.45 o
  -6  -1   5         15.96         17.27         1.24 o
  -5  -1   5        123.07        125.35         2.98 o
  -4  -1   5         91.66         86.65         1.93 o
  -3  -1   5         95.69         94.42         1.87 o
  -2  -1   5          0.13         -0.15         0.34 o
  -1  -1   5        152.36        168.37         2.02 o
   0  -1   5        639.70        647.64         6.05 o
   1  -1   5        165.60        161.20         2.85 o
   2  -1   5         67.10         71.40         1.33 o
   3  -1   5        224.35        205.02         2.69 o
   4  -1   5          4.27          2.81         0.41 o
   5  -1   5         38.91         38.36         1.19 o
   6  -1   5          7.31          6.70         0.54 o
   7  -1   5         32.20         28.70         1.33 o
   8  -1   5          4.74          7.43         0.72 o
  -7   0   5         10.42         10.48         1.13 o
  -6   0   5         94.81         98.36         2.74 o
  -5   0   5        216.55        213.90         3.41 o
  -4   0   5        264.53        268.97         3.79 o
  -3   0   5        162.88        149.17         2.42 o
  -2   0   5        395.93        386.69         4.52 o
  -1   0   5        845.24        877.90         7.60 o
   0   0   5        282.18        302.29         3.85 o
   1   0   5          0.01          0.03         0.21 o
   2   0   5        180.00        180.78         2.39 o
   3   0   5        147.79        135.37         1.99 o
   4   0   5        264.46        264.93         4.02 o
   5   0   5         11.60          9.76         0.63 o
   6   0   5         60.71         59.42         1.32 o
   7   0   5         53.92         52.27         1.58 o
   8   0   5         11.90         13.01         0.94 o
  -7   1   5          2.22          1.10         0.57 o
  -6   1   5         58.28         53.70         3.49 o
  -5   1   5          9.50         10.21         0.87 o
  -4   1   5         51.40         49.11         1.45 o
  -3   1   5         80.87         73.98         1.64 o
  -2   1   5        184.04        175.86         2.60 o
  -1   1   5        341.42        344.16         4.01 o
   0   1   5         32.91         33.82         0.69 o
   1   1   5         69.91         71.55         0.97 o
   2   1   5        174.91        167.53         2.26 o
   3   1   5         66.30         62.22         1.21 o
   4   1   5        222.77        211.96         2.73 o
   5   1   5         10.02         10.99         0.63 o
   6   1   5        194.71        201.87         2.76 o
   7   1   5        108.48        101.77         2.06 o
   8   1   5          1.37          1.64         0.44 o
   9   1   5         12.30         13.06         0.92 o
  -7   2   5         24.97         25.55         1.66 o
  -6   2   5        105.61        112.02         2.47 o
  -5   2   5          9.00          9.20         0.85 o
  -4   2   5         42.42         36.67         1.26 o
  -3   2   5        585.54        543.80         6.15 o
  -2   2   5        198.24        207.79         2.91 o
  -1   2   5        141.43        137.01         2.10 o
   0   2   5         62.46         79.51         1.05 o
   1   2   5       2061.14       2271.43        33.00 o
   2   2   5        940.63        958.39         9.17 o
   3   2   5        645.31        726.94         7.20 o
   4   2   5          7.85         14.19         0.69 o
   5   2   5        392.32        408.37         4.53 o
   6   2   5          5.44          5.92         0.60 o
   7   2   5        754.10        761.84         9.14 o
   8   2   5         21.10         19.59         1.54 o
   9   2   5         58.48         62.40         1.78 o
  -6   3   5          1.84          3.71         0.58 o
  -5   3   5          0.54          0.30         0.43 o
  -4   3   5        175.68        182.10         3.04 o
  -3   3   5          0.11          0.04         0.34 o
  -2   3   5        485.75        438.92         5.12 o
  -1   3   5         86.49         90.85         1.64 o
   0   3   5        253.66        247.99         2.42 o
   1   3   5         98.77        116.00         1.40 o
   2   3   5        105.95         97.26         1.28 o
   3   3   5         52.51         51.75         0.87 o
   4   3   5        549.23        577.80         5.23 o
   5   3   5        469.65        459.54         4.99 o
   6   3   5         11.07          8.04         0.70 o
   7   3   5         24.49         22.10         1.67 o
   8   3   5         51.56         54.73         2.27 o
   9   3   5         46.67         47.38         1.65 o
  10   3   5         49.35         52.83         2.81 o
  -6   4   5         25.14         28.41         1.71 o
  -5   4   5          3.82          3.01         0.72 o
  -4   4   5         47.31         41.49         1.40 o
  -3   4   5        254.78        250.21         3.87 o
  -2   4   5          3.20          2.09         0.44 o
  -1   4   5          2.72          2.74         0.40 o
   0   4   5        242.90        238.58         2.59 o
   1   4   5        166.25        168.31         1.86 o
   2   4   5        317.25        355.87         3.23 o
   3   4   5         98.83        103.84         2.37 o
   4   4   5        248.45        254.96         3.03 o
   5   4   5        508.59        504.70         5.42 o
   6   4   5         12.44         10.83         1.11 o
   7   4   5          9.20          9.46         0.82 o
   8   4   5        184.32        183.00         3.40 o
   9   4   5          8.39          7.47         0.82 o
  10   4   5         32.20         36.32         6.48 o
  -6   5   5         41.34         44.92         1.86 o
  -5   5   5        216.76        223.18         4.41 o
  -4   5   5          0.06         -0.24         0.46 o
  -3   5   5        146.22        139.11         2.99 o
  -2   5   5         19.19         15.78         0.90 o
  -1   5   5        359.39        364.54         4.38 o
   0   5   5       1554.78       1567.62        13.11 o
   1   5   5        269.20        289.70         3.03 o
   2   5   5        138.51        136.38         1.63 o
   3   5   5         83.26         76.71         1.24 o
   4   5   5         21.61         18.56         0.80 o
   5   5   5        237.42        243.95         3.23 o
   6   5   5        120.38        108.39         1.99 o
   7   5   5         24.85         28.74         1.28 o
   8   5   5        312.44        314.29         6.76 o
   9   5   5          3.69          2.45         0.62 o
  10   5   5          2.70          1.54         1.19 o
  -5   6   5        200.41        202.04         4.83 o
  -4   6   5         14.89         12.80         1.16 o
  -3   6   5         42.37         39.44         2.27 o
  -2   6   5        212.68        217.79         3.94 o
  -1   6   5        157.85        130.85         2.77 o
   0   6   5        118.59         95.32         2.37 o
   1   6   5         69.11         56.85         1.12 o
   2   6   5          3.96          2.93         0.31 o
   3   6   5       1340.00       1354.71        11.50 o
   4   6   5         34.78         29.98         0.95 o
   5   6   5         10.19         11.48         0.72 o
   6   6   5        201.08        180.23         2.80 o
   7   6   5         69.20         65.11         1.78 o
   8   6   5         62.48         57.82         1.91 o
   9   6   5          1.01          1.33         0.47 o
  10   6   5         18.42         17.94         1.33 o
  -4   7   5          3.66          3.64         0.70 o
  -3   7   5          0.07          0.01         0.47 o
  -2   7   5        117.25        110.72         5.58 o
  -1   7   5         11.04          9.68         0.95 o
   0   7   5         26.14         22.25         1.73 o
   1   7   5        300.92        314.40         3.99 o
   2   7   5          1.24          1.89         0.32 o
   3   7   5        491.09        481.45         5.40 o
   4   7   5        121.31        118.62         2.53 o
   5   7   5         11.91         11.78         0.80 o
   6   7   5        502.23        477.79         5.69 o
   7   7   5          0.15          0.48         0.37 o
   8   7   5          6.32          5.39         0.75 o
   9   7   5         50.68         51.55         2.72 o
  -4   8   5          2.91          3.49         0.72 o
  -3   8   5          0.30          0.17         0.47 o
  -2   8   5        221.01        237.40         4.48 o
  -1   8   5          9.40          5.45         0.78 o
   0   8   5         11.93          9.60         0.95 o
   1   8   5        176.61        187.86         2.92 o
   2   8   5        189.98        205.54         3.40 o
   3   8   5        288.63        285.91         5.27 o
   4   8   5         63.40         61.10         1.65 o
   5   8   5        120.48        109.91         2.13 o
   6   8   5        294.71        273.78         3.89 o
   7   8   5          1.29          2.29         0.49 o
   8   8   5          0.50          0.51         0.35 o
   9   8   5         49.79         41.22         1.78 o
  -3   9   5         72.84         78.51         2.57 o
  -2   9   5         13.01          9.94         1.08 o
  -1   9   5         47.28         38.01         1.66 o
   0   9   5         13.57         11.34         1.09 o
   1   9   5        116.34        113.85         2.52 o
   2   9   5          8.40          7.44         0.98 o
   3   9   5        137.44        139.29         6.05 o
   4   9   5         96.13        100.75         2.90 o
   5   9   5          0.04          0.56         0.52 o
   6   9   5          0.97          1.61         0.45 o
   7   9   5         22.77         24.47         1.32 o
   8   9   5          8.33          7.81         0.78 o
   9   9   5         41.54         45.59         1.91 o
  -2  10   5          2.80          2.09         0.95 o
  -1  10   5         84.95         86.91         3.53 o
   0  10   5         10.53          8.97         1.22 o
   1  10   5         22.49         22.13         1.32 o
   2  10   5         11.00         10.49         1.22 o
   3  10   5          9.10          8.57         1.07 o
   4  10   5        255.28        262.05         5.50 o
   5  10   5         19.48         20.24         2.27 o
   6  10   5          2.55          2.45         0.67 o
   7  10   5        104.46        109.62         3.43 o
   8  10   5          0.83          0.48         0.82 o
  -1  11   5        139.73        155.13         3.76 o
   0  11   5         67.51         74.17         2.82 o
   1  11   5          0.12          0.22         0.86 o
   2  11   5         76.28         76.86         2.82 o
   3  11   5         46.97         46.25         2.14 o
   4  11   5         93.00        105.59         3.43 o
   5  11   5         10.88         10.91         1.37 o
   6  11   5          0.66         -0.50         1.19 o
   7  11   5        261.51        278.80         6.26 o
   1  12   5          9.23         10.15         1.94 o
   2  12   5        144.31        155.39         4.27 o
   3  12   5         16.13         19.62         1.75 o
   4  12   5         16.76         18.33         1.75 o
   5  12   5          0.76          0.65         0.52 o
   6  12   5          0.06          0.86         0.76 o
  -2  -8   6          5.39          6.48         1.51 o
  -1  -8   6          2.44          4.10         1.30 o
   0  -8   6         10.75          9.14         1.51 o
   1  -8   6          4.78          5.66         0.98 o
   2  -8   6          2.91          3.91         0.66 o
  -2  -7   6         13.41         12.10         1.94 o
  -1  -7   6         17.47         21.60         2.59 o
   0  -7   6         21.37         23.55         1.90 o
   1  -7   6          0.19         -0.41         0.44 o
   2  -7   6          3.99          5.06         0.78 o
   3  -7   6          0.37         -0.22         0.46 o
   4  -7   6          6.10          6.89         0.91 o
  -5  -6   6         25.59         29.83         3.24 o
  -4  -6   6          9.71          9.94         1.94 o
  -3  -6   6         24.16         21.82         2.38 o
  -2  -6   6         15.97         15.55         1.94 o
  -1  -6   6        125.21        127.15         3.89 o
   0  -6   6         24.01         25.89         1.90 o
   1  -6   6          0.64         -0.03         0.53 o
   2  -6   6        291.24        285.47         5.15 o
   3  -6   6          0.14          1.51         0.71 o
   4  -6   6          2.29          1.48         0.57 o
   5  -6   6          0.26          0.36         0.50 o
  -5  -5   6         79.29         78.35         4.64 o
  -4  -5   6         24.56         22.37         1.75 o
  -3  -5   6          1.31          0.12         0.65 o
  -2  -5   6         70.32         75.83         3.46 o
  -1  -5   6          3.36          2.59         0.76 o
   0  -5   6         62.42         61.57         2.07 o
   1  -5   6          9.59          9.62         0.98 o
   2  -5   6         18.12         17.69         1.32 o
   3  -5   6        121.24        119.03         2.95 o
   4  -5   6          6.64          6.67         0.87 o
   5  -5   6          9.29          8.70         1.08 o
   6  -5   6          9.01          8.49         0.98 o
  -6  -4   6         14.21         17.61         1.68 o
  -5  -4   6        126.81        127.51         9.40 o
  -4  -4   6         12.71         11.09         1.73 o
  -3  -4   6         59.06         56.64         2.21 o
  -2  -4   6         67.02         70.24         2.04 o
  -1  -4   6         23.11         21.18         1.11 o
   0  -4   6          6.88          6.67         0.87 o
   1  -4   6          0.15          0.02         0.44 o
   2  -4   6         20.63         20.25         1.59 o
   3  -4   6         32.42         37.36         1.68 o
   4  -4   6          3.26          1.80         0.62 o
   5  -4   6         40.90         38.79         1.70 o
   6  -4   6         10.33         11.12         1.25 o
   7  -4   6          0.36         -0.22         0.40 o
  -6  -3   6          2.26          2.12         0.66 o
  -5  -3   6          0.00         -0.42         0.42 o
  -4  -3   6         81.68         77.13         4.54 o
  -3  -3   6        149.21        147.70         3.34 o
  -2  -3   6         84.61         84.43         2.10 o
  -1  -3   6        102.59        111.15         1.94 o
   0  -3   6         15.72         18.04         1.28 o
   1  -3   6         90.06         88.72         1.86 o
   2  -3   6         78.68         74.34         2.02 o
   3  -3   6        356.27        355.02         5.31 o
   4  -3   6         11.79         10.78         0.98 o
   5  -3   6          4.66          4.90         0.78 o
   6  -3   6        130.39        131.70         3.75 o
   7  -3   6          0.09         -0.29         0.44 o
  -6  -2   6          1.77          2.84         0.73 o
  -5  -2   6         13.45         11.95         1.59 o
  -4  -2   6         87.43         92.22         2.51 o
  -3  -2   6          0.78          0.82         0.43 o
  -2  -2   6        166.66        162.95         2.99 o
  -1  -2   6         77.17         78.86         1.62 o
   0  -2   6         79.49         80.58         1.65 o
   1  -2   6        554.43        548.02         6.05 o
   2  -2   6         15.30         14.89         0.96 o
   3  -2   6          0.50          0.27         0.30 o
   4  -2   6        129.69        122.58         2.62 o
   5  -2   6          0.68          1.08         0.50 o
   6  -2   6         60.62         58.80         1.84 o
   7  -2   6          2.05          1.43         0.55 o
   8  -2   6         17.12         18.40         1.17 o
  -6  -1   6          4.30          5.02         0.86 o
  -5  -1   6          2.51          2.95         0.73 o
  -4  -1   6        121.22        126.18         2.46 o
  -3  -1   6         56.42         53.70         1.46 o
  -2  -1   6          9.46          7.46         0.78 o
  -1  -1   6        163.20        164.50         2.51 o
   0  -1   6         25.58         22.83         0.67 o
   1  -1   6         27.37         25.46         0.89 o
   2  -1   6          2.36          3.00         0.40 o
   3  -1   6         14.31         12.85         0.73 o
   4  -1   6        267.84        264.71         6.55 o
   5  -1   6         31.83         29.40         1.05 o
   6  -1   6         16.09         13.25         1.02 o
   7  -1   6         54.57         54.91         1.72 o
   8  -1   6         15.17         16.34         1.40 o
  -6   0   6         57.13         57.54         2.16 o
  -5   0   6          2.06          1.52         0.66 o
  -4   0   6         12.57         14.31         0.95 o
  -3   0   6        137.05        126.10         2.32 o
  -2   0   6         82.95         82.57         1.72 o
  -1   0   6        126.90        121.53         2.43 o
   0   0   6         23.58         28.06         0.69 o
   1   0   6        184.36        198.84         2.70 o
   2   0   6        115.48        107.54         1.80 o
   3   0   6        151.24        155.77         2.29 o
   4   0   6        306.87        315.58         3.83 o
   5   0   6        102.50        103.35         1.89 o
   6   0   6         18.59         18.31         0.97 o
   7   0   6        500.52        528.22         6.04 o
   8   0   6         50.23         51.24         2.05 o
   9   0   6          3.80          3.95         0.56 o
  -6   1   6         17.03         14.25         1.28 o
  -5   1   6         49.44         52.77         1.66 o
  -4   1   6         28.56         28.36         1.26 o
  -3   1   6         33.01         31.41         1.17 o
  -2   1   6        464.13        432.27         5.14 o
  -1   1   6        694.46        712.34         7.52 o
   0   1   6         26.39         25.85         0.75 o
   1   1   6        150.49        160.57         2.56 o
   2   1   6        807.19        809.52         8.09 o
   3   1   6          2.13          2.30         0.37 o
   4   1   6          0.44          0.12         0.28 o
   5   1   6         56.96         52.51         1.30 o
   6   1   6          0.47          0.46         0.37 o
   7   1   6        143.97        147.88         2.76 o
   8   1   6          9.44          8.25         1.06 o
   9   1   6         17.72         18.80         1.68 o
  -6   2   6        122.22        119.44         3.11 o
  -5   2   6         83.07         80.50         2.99 o
  -4   2   6          9.65          7.41         0.77 o
  -3   2   6        296.13        282.64         3.96 o
  -2   2   6        363.99        360.26         4.50 o
  -1   2   6        172.10        172.01         2.60 o
   0   2   6         15.83         13.60         0.61 o
   1   2   6         28.42         32.16         0.75 o
   2   2   6       1172.10       1204.07        11.49 o
   3   2   6        118.77        108.42         1.80 o
   4   2   6         35.54         34.20         1.22 o
   5   2   6        488.10        492.19         6.77 o
   6   2   6        102.48        106.34         1.91 o
   7   2   6         42.30         40.53         1.40 o
   8   2   6         36.67         35.45         1.58 o
   9   2   6          0.32          0.69         0.40 o
  -6   3   6          1.29          1.95         0.45 o
  -5   3   6         34.43         35.22         2.65 o
  -4   3   6          3.36          1.51         0.49 o
  -3   3   6        237.77        230.23         3.50 o
  -2   3   6        454.16        420.00         5.64 o
  -1   3   6         38.17         37.72         1.09 o
   0   3   6        430.58        430.55         4.86 o
   1   3   6        704.59        751.11         6.17 o
   2   3   6        160.60        165.34         1.97 o
   3   3   6         96.56        100.72         1.94 o
   4   3   6         29.01         32.63         0.93 o
   5   3   6        194.72        179.16         2.56 o
   6   3   6        249.87        237.01         3.74 o
   7   3   6          7.53          7.10         0.82 o
   8   3   6          3.80          4.37         0.66 o
   9   3   6          0.72          0.22         0.40 o
  10   3   6          7.60          8.39         1.01 o
  -6   4   6         12.61         13.75         1.04 o
  -5   4   6        158.32        168.34         3.69 o
  -4   4   6         52.74         48.61         1.59 o
  -3   4   6        115.72        124.76         2.42 o
  -2   4   6         77.28         82.22         1.82 o
  -1   4   6          9.21          8.92         0.67 o
   0   4   6        804.50        796.16         8.19 o
   1   4   6        206.45        190.42         2.12 o
   2   4   6         15.48         19.72         0.67 o
   3   4   6        710.96        726.40         6.51 o
   4   4   6          1.48          0.80         0.25 o
   5   4   6        267.56        258.20         4.83 o
   6   4   6         22.70         20.84         1.55 o
   7   4   6        136.01        131.35         2.74 o
   8   4   6        261.09        265.70         4.78 o
   9   4   6         52.93         51.37         1.83 o
  10   4   6          0.04         -0.31         0.31 o
  -5   5   6         59.07         51.24         1.99 o
  -4   5   6         38.97         37.94         1.66 o
  -3   5   6         14.46         11.67         1.22 o
  -2   5   6         78.92         76.21         1.76 o
  -1   5   6         36.58         35.82         1.15 o
   0   5   6        352.32        338.64         4.19 o
   1   5   6          3.57          4.08         0.41 o
   2   5   6         72.70         78.69         1.30 o
   3   5   6       1096.38       1097.19         9.70 o
   4   5   6        115.57        116.83         1.83 o
   5   5   6         22.69         21.01         1.09 o
   6   5   6        247.56        233.28         3.82 o
   7   5   6         87.80         88.59         2.25 o
   8   5   6         93.74         98.98         2.49 o
   9   5   6         10.10          8.08         1.09 o
  10   5   6          1.36          1.08         0.61 o
  -5   6   6         81.96         87.07         2.65 o
  -4   6   6         88.39         90.03         2.65 o
  -3   6   6         10.09          9.62         1.03 o
  -2   6   6        116.76        125.02         3.22 o
  -1   6   6        218.06        200.75         3.08 o
   0   6   6        219.70        213.30         3.08 o
   1   6   6         72.98         60.01         1.20 o
   2   6   6        419.56        425.60         4.70 o
   3   6   6        664.15        648.46         6.85 o
   4   6   6         39.10         32.92         1.02 o
   5   6   6        237.63        213.20         3.00 o
   6   6   6        117.78        100.28         2.41 o
   7   6   6          5.05          4.78         0.91 o
   8   6   6          4.49          3.56         0.70 o
   9   6   6         19.64         22.80         1.49 o
  10   6   6         47.09         53.78         2.00 o
  -4   7   6         42.83         49.47         2.29 o
  -3   7   6         63.46         64.33         2.24 o
  -2   7   6        159.80        164.53         3.56 o
  -1   7   6         39.37         45.13         1.79 o
   0   7   6        182.28        151.47         3.09 o
   1   7   6         83.69         92.54         1.60 o
   2   7   6         16.18         13.61         0.72 o
   3   7   6        170.98        177.31         3.21 o
   4   7   6        205.25        190.36         3.20 o
   5   7   6         40.19         34.97         1.15 o
   6   7   6         71.27         77.83         2.36 o
   7   7   6        143.72        133.84         2.98 o
   8   7   6          1.36          0.83         0.53 o
   9   7   6         32.31         28.64         1.61 o
  -3   8   6         37.35         35.44         1.76 o
  -2   8   6          0.11         -0.10         0.47 o
  -1   8   6         14.13         13.62         1.19 o
   0   8   6         29.72         27.12         1.50 o
   1   8   6        177.53        178.11         4.05 o
   2   8   6        150.96        151.94         2.83 o
   3   8   6         24.82         23.68         1.08 o
   4   8   6        256.31        257.20         3.99 o
   5   8   6        288.36        294.40         4.02 o
   6   8   6          7.84          7.90         0.88 o
   7   8   6          0.56          0.00         0.50 o
   8   8   6         12.38          9.73         1.08 o
   9   8   6         78.01         82.99         2.53 o
  -3   9   6         47.67         45.04         3.95 o
  -2   9   6          5.58          6.62         0.86 o
  -1   9   6         22.69         23.67         1.54 o
   0   9   6        241.16        254.30         7.64 o
   1   9   6          8.74          8.70         1.51 o
   2   9   6         14.56         14.88         1.51 o
   3   9   6         64.81         61.76         2.21 o
   4   9   6         49.81         52.62         2.14 o
   5   9   6        168.78        171.19         3.24 o
   6   9   6          0.52          0.49         0.37 o
   7   9   6         46.22         49.74         1.64 o
   8   9   6         27.22         23.58         1.64 o
   9   9   6          0.22         -0.87         0.87 o
  -2  10   6          9.35         11.63         1.12 o
  -1  10   6         24.91         29.93         2.16 o
   0  10   6        191.04        191.56        12.21 o
   1  10   6          0.93          1.51         0.76 o
   2  10   6         11.55         12.87         1.84 o
   3  10   6         42.23         40.43         1.94 o
   4  10   6          2.32          2.33         1.73 o
   5  10   6        185.80        200.82         4.74 o
   6  10   6          1.96          1.17         0.52 o
   7  10   6         12.76          9.63         1.14 o
   8  10   6        246.95        261.80         5.00 o
   0  11   6         33.92         36.05         2.59 o
   1  11   6          5.73          6.48         1.51 o
   2  11   6         52.29         58.98         3.67 o
   3  11   6        136.31        146.40         4.05 o
   4  11   6          2.50          2.59         0.76 o
   5  11   6          0.61          1.30         0.76 o
   6  11   6         36.88         33.89         1.90 o
   7  11   6         16.48         20.29         1.40 o
   2  12   6         15.19         17.71         2.38 o
   3  12   6         85.99         89.56         3.56 o
   4  12   6          1.22          0.54         0.54 o
   5  12   6          1.98          1.94         0.67 o
   6  12   6         20.43         19.11         2.59 o
  -1  -7   7          3.97          4.10         1.51 o
   0  -7   7         30.83         30.24         2.02 o
   1  -7   7          7.65          7.73         1.73 o
   2  -7   7          0.84          1.88         0.57 o
   3  -7   7         20.00         20.69         1.58 o
  -1  -6   7          0.71          1.01         0.67 o
   0  -6   7         19.95         22.33         1.83 o
   1  -6   7          6.84          8.32         1.22 o
   2  -6   7          3.87          3.87         0.78 o
   3  -6   7          3.15          6.61         0.95 o
   4  -6   7          2.48          0.66         0.47 o
  -4  -5   7          0.00          1.08         0.86 o
  -3  -5   7         65.32         61.78         3.46 o
  -1  -5   7         99.09        104.28         3.13 o
   0  -5   7         77.51         74.34         2.75 o
   1  -5   7          1.52          0.97         0.53 o
   2  -5   7         37.62         35.47         1.77 o
   3  -5   7        585.79        583.01         8.47 o
   4  -5   7          0.10         -0.44         0.44 o
   5  -5   7          0.05          0.43         0.81 o
  -5  -4   7          1.94          1.84         0.76 o
  -4  -4   7          1.14          0.92         0.65 o
  -3  -4   7         56.79         54.01         3.24 o
  -2  -4   7        175.82        185.74         4.28 o
  -1  -4   7         27.94         29.83         1.68 o
   0  -4   7         13.75         11.34         1.22 o
   1  -4   7        124.10        125.44         2.96 o
   2  -4   7         95.63         97.84         2.65 o
   3  -4   7          6.97          7.54         0.95 o
   4  -4   7          0.55          0.19         0.53 o
   5  -4   7          0.87          0.25         0.92 o
   6  -4   7         51.74         55.84         2.27 o
  -5  -3   7          2.39          2.48         0.76 o
  -4  -3   7          0.40          0.43         0.61 o
  -3  -3   7         39.91         40.18         1.90 o
  -2  -3   7         19.28         20.85         1.53 o
  -1  -3   7          0.36         -0.22         0.46 o
   0  -3   7          1.20          0.96         0.40 o
   1  -3   7         11.03         12.06         0.82 o
   2  -3   7          3.21          2.54         0.66 o
   3  -3   7          0.85          1.35         0.57 o
   4  -3   7         10.93          9.02         0.95 o
   5  -3   7         10.33         11.15         1.08 o
   6  -3   7         10.49         10.40         1.38 o
   7  -3   7          0.03          0.24         0.44 o
  -6  -2   7          7.98          7.65         1.15 o
  -5  -2   7          5.40          6.11         0.91 o
  -4  -2   7         47.26         44.84         2.12 o
  -3  -2   7         11.74         11.53         1.03 o
  -2  -2   7          0.55          0.03         0.52 o
  -1  -2   7         11.34         11.78         1.62 o
   0  -2   7         22.83         21.92         1.30 o
   1  -2   7         63.43         61.02         1.52 o
   2  -2   7         18.64         16.81         0.92 o
   3  -2   7          2.29          2.33         0.44 o
   4  -2   7        146.56        144.00         4.81 o
   5  -2   7          0.06          0.31         0.47 o
   6  -2   7          6.77          7.32         0.89 o
   7  -2   7         44.68         46.33         1.77 o
   8  -2   7         20.59         16.41         1.20 o
  -6  -1   7         14.98         14.51         1.36 o
  -5  -1   7         99.86        100.16         2.85 o
  -4  -1   7        124.63        124.17         2.57 o
  -3  -1   7        122.16        126.97         2.50 o
  -2  -1   7        174.83        170.06         3.14 o
  -1  -1   7        406.19        407.42         6.95 o
   0  -1   7        331.15        343.69         4.80 o
   1  -1   7         62.89         61.99         1.46 o
   2  -1   7         94.86         91.14         1.84 o
   3  -1   7         66.86         61.90         1.64 o
   4  -1   7         30.19         28.09         1.47 o
   5  -1   7         42.91         44.29         1.34 o
   6  -1   7          0.31         -0.07         0.50 o
   7  -1   7         62.09         63.02         2.18 o
   8  -1   7         31.44         34.10         1.81 o
  -6   0   7         17.96         15.55         1.41 o
  -5   0   7        100.14        101.70         2.90 o
  -4   0   7          0.24          0.29         0.43 o
  -3   0   7          0.01          0.00         0.41 o
  -2   0   7        210.53        210.82         4.08 o
  -1   0   7        100.18         97.56         2.10 o
   0   0   7        102.42        104.29         2.13 o
   1   0   7         42.70         43.44         1.18 o
   2   0   7        158.37        155.87         2.44 o
   3   0   7        149.00        139.53         2.31 o
   4   0   7          2.15          2.12         0.45 o
   5   0   7          0.23          0.20         0.37 o
   6   0   7         46.88         46.22         1.56 o
   7   0   7         58.60         61.34         1.59 o
   8   0   7          8.56          9.00         1.04 o
   9   0   7          0.08          0.11         0.76 o
  -6   1   7          7.27          6.16         0.91 o
  -5   1   7         42.66         44.37         1.87 o
  -4   1   7          4.23          3.51         0.62 o
  -3   1   7         58.49         53.93         1.59 o
  -2   1   7        563.59        547.82         7.89 o
  -1   1   7         38.32         36.94         1.18 o
   0   1   7         20.67         18.35         1.94 o
   1   1   7        149.00        156.63         2.37 o
   2   1   7        620.03        637.28         6.75 o
   3   1   7        387.73        376.21         4.44 o
   4   1   7        176.77        187.27         2.78 o
   5   1   7          3.15          1.67         0.43 o
   6   1   7        205.04        203.65         3.02 o
   7   1   7         11.17         10.57         0.88 o
   8   1   7        191.11        196.53         3.55 o
   9   1   7          7.08          6.01         1.40 o
  -5   2   7         30.29         34.26         1.48 o
  -4   2   7         15.00         14.12         1.04 o
  -3   2   7        225.98        237.17         3.66 o
  -2   2   7          2.27          2.36         0.49 o
  -1   2   7        334.46        312.59         4.08 o
   0   2   7        342.04        349.72         4.20 o
   1   2   7        247.59        232.23         3.09 o
   2   2   7         74.04         83.23         1.62 o
   3   2   7          1.16          1.53         0.37 o
   4   2   7          4.31          3.43         0.45 o
   5   2   7        300.13        301.73         3.89 o
   6   2   7        230.77        230.82         3.27 o
   7   2   7         57.33         53.37         1.94 o
   8   2   7         63.02         63.06         1.90 o
   9   2   7         44.78         45.17         2.14 o
  -5   3   7          0.11          0.28         0.41 o
  -4   3   7         42.14         47.28         1.61 o
  -3   3   7         22.88         21.32         1.23 o
  -2   3   7         48.84         44.09         1.42 o
  -1   3   7         19.62         18.26         1.06 o
   0   3   7         67.88         60.19         1.56 o
   1   3   7        157.22        150.45         3.77 o
   2   3   7         85.92         88.24         1.62 o
   3   3   7         12.39          9.76         0.67 o
   4   3   7        211.88        212.13         2.62 o
   5   3   7         76.59         76.14         1.59 o
   6   3   7         57.95         56.13         1.70 o
   7   3   7         32.59         33.86         1.37 o
   8   3   7         29.35         30.14         1.66 o
   9   3   7         88.61         92.74         2.44 o
  -5   4   7         56.48         57.68         1.89 o
  -4   4   7        280.10        280.35         4.37 o
  -3   4   7          0.32         -0.11         0.43 o
  -2   4   7         53.12         45.06         1.42 o
  -1   4   7         29.89         26.86         1.05 o
   0   4   7        281.05        274.07         3.64 o
   1   4   7       1103.29       1089.63        12.29 o
   2   4   7          5.18          6.83         0.56 o
   3   4   7        237.96        231.15         3.99 o
   4   4   7        158.68        145.22         2.31 o
   5   4   7         28.13         21.39         0.89 o
   6   4   7         39.26         39.90         1.45 o
   7   4   7         13.19         11.13         0.95 o
   8   4   7          5.40          5.19         0.81 o
   9   4   7        176.01        183.67         3.65 o
  -5   5   7          1.09          0.22         0.61 o
  -4   5   7        227.14        233.56         4.65 o
  -3   5   7          4.87          3.21         0.69 o
  -2   5   7        131.60        132.76         2.55 o
  -1   5   7        246.19        264.35         3.75 o
   0   5   7        395.14        352.06         4.48 o
   1   5   7          8.74          2.86         0.47 o
   2   5   7         53.62         45.73         1.22 o
   3   5   7         74.03         77.97         1.61 o
   4   5   7        952.43        955.16        11.66 o
   5   5   7         82.80         79.06         2.02 o
   6   5   7         37.57         38.13         1.50 o
   7   5   7        246.23        239.04         4.20 o
   8   5   7          3.83          3.56         0.70 o
   9   5   7          3.50          3.97         0.78 o
  10   5   7          0.81          0.37         0.49 o
  -4   6   7          1.55          2.62         0.65 o
  -3   6   7         35.33         30.96         1.77 o
  -2   6   7          0.01          0.76         0.47 o
  -1   6   7         60.09         60.93         1.65 o
   0   6   7         21.52         22.13         1.07 o
   1   6   7         16.35         17.41         0.98 o
   2   6   7        408.04        427.24         4.80 o
   3   6   7         15.77         17.07         0.79 o
   4   6   7         50.97         45.30         1.47 o
   5   6   7        237.48        243.12         4.06 o
   6   6   7         10.81         11.46         1.28 o
   7   6   7        235.81        224.77         4.07 o
   8   6   7          0.86          0.41         0.62 o
   9   6   7          4.98          3.22         0.60 o
  -4   7   7          6.69          7.51         1.36 o
  -3   7   7         46.90         45.19         2.35 o
  -2   7   7          0.47          0.14         0.49 o
  -1   7   7        177.04        185.65         3.76 o
   0   7   7         28.28         32.01         2.23 o
   1   7   7          4.48          4.07         0.62 o
   2   7   7        294.84        318.72         3.94 o
   3   7   7         71.28         76.73         1.56 o
   4   7   7        109.85         96.28         2.25 o
   5   7   7        179.67        175.77         3.39 o
   6   7   7         85.64         80.93         2.19 o
   7   7   7        136.91        124.38         2.95 o
   8   7   7          1.26          0.15         0.53 o
   9   7   7          0.35          0.67         0.44 o
  -3   8   7         37.41         34.54         1.83 o
  -2   8   7         93.42         94.88         3.20 o
  -1   8   7          0.86          0.32         0.44 o
   0   8   7        169.58        155.60         3.58 o
   1   8   7          2.71          4.00         0.76 o
   2   8   7         92.56         84.13         2.12 o
   3   8   7          9.77          8.94         0.75 o
   4   8   7         67.47         71.43         1.86 o
   5   8   7        285.52        301.00         4.91 o
   6   8   7         20.54         22.23         1.48 o
   7   8   7          2.98          0.94         0.50 o
   8   8   7        122.94        133.16         4.20 o
   9   8   7          2.39          1.82         0.47 o
  -2   9   7          0.98          2.79         0.60 o
  -1   9   7          9.29          9.59         1.08 o
   0   9   7        139.44        136.76         3.82 o
   1   9   7         26.72         26.28         1.94 o
   2   9   7          0.62          0.22         0.46 o
   3   9   7         93.33         97.80         2.82 o
   4   9   7          0.04          0.22         0.46 o
   5   9   7        153.45        159.75         3.11 o
   6   9   7          0.56          0.50         0.50 o
   7   9   7          9.29          7.92         1.26 o
   8   9   7        148.86        150.71         3.51 o
   9   9   7          4.32          3.81         0.73 o
  -1  10   7          9.49         11.34         1.37 o
   0  10   7        227.37        253.44         7.99 o
   1  10   7         43.09         44.74         2.14 o
   2  10   7          2.99          3.24         1.08 o
   3  10   7        207.59        211.54         4.73 o
   4  10   7         59.69         60.32         2.36 o
   5  10   7         67.22         72.89         2.67 o
   6  10   7          0.28          0.65         0.65 o
   7  10   7          3.71          2.48         0.76 o
   8  10   7        286.82        311.48         5.55 o
   0  11   7         10.12         12.21         1.37 o
   1  11   7         14.72         17.28         2.38 o
   2  11   7         33.91         38.67         2.81 o
   3  11   7        275.48        299.55         6.26 o
   4  11   7         25.73         30.21         2.16 o
   5  11   7         45.77         52.62         2.29 o
   6  11   7         51.55         41.26         3.02 o
   7  11   7          3.40          2.16         1.08 o
   2  12   7          6.86          5.62         1.30 o
   3  12   7         10.54          7.56         1.51 o
   4  12   7          0.84          1.30         0.46 o
   5  12   7          1.90          2.62         0.97 o
   0  -6   8          4.29          4.63         0.92 o
   1  -6   8          1.20          0.84         0.67 o
   2  -6   8         15.47         15.81         1.64 o
   3  -6   8          3.39          2.89         0.90 o
  -1  -5   8         17.67         25.71         2.38 o
   0  -5   8          7.46          7.16         1.30 o
   1  -5   8          0.12         -0.22         0.61 o
   2  -5   8          0.51          1.08         0.62 o
   3  -5   8          2.33          2.82         0.73 o
   4  -5   8          3.48          4.53         0.78 o
   5  -5   8          0.00         -0.37         0.37 o
  -4  -4   8          3.83          3.67         1.08 o
  -3  -4   8         40.78         44.72         3.02 o
  -2  -4   8         23.51         24.81         1.66 o
  -1  -4   8          6.00          6.91         1.51 o
   0  -4   8         35.74         34.58         1.81 o
   1  -4   8         15.51         18.00         1.60 o
   2  -4   8         23.46         28.51         1.58 o
   3  -4   8         41.32         38.86         1.81 o
   4  -4   8         18.16         17.61         1.71 o
   5  -4   8          2.12          1.82         0.73 o
   6  -4   8          0.03         -0.29         0.53 o
  -4  -3   8         22.50         22.04         2.81 o
  -3  -3   8         50.04         52.93         3.46 o
  -2  -3   8          3.98          3.88         1.19 o
  -1  -3   8          0.78          1.40         0.61 o
   0  -3   8         90.10         87.50         2.19 o
   1  -3   8         13.70         14.59         1.17 o
   2  -3   8         46.67         44.43         1.81 o
   3  -3   8          0.37          0.55         0.63 o
   4  -3   8          1.57          2.34         0.68 o
   5  -3   8         43.66         43.33         2.68 o
   6  -3   8          0.12         -0.39         0.53 o
   7  -3   8          0.55          1.77         0.60 o
  -5  -2   8          2.17          0.22         0.86 o
  -4  -2   8          0.40          1.30         0.86 o
  -3  -2   8         50.25         52.49         2.28 o
  -2  -2   8          0.68          0.19         0.52 o
  -1  -2   8          7.73          8.57         1.07 o
   0  -2   8         85.31         89.28         2.74 o
   1  -2   8          1.39          1.32         0.39 o
   2  -2   8          1.18          1.71         0.43 o
   3  -2   8         14.88         12.78         1.69 o
   4  -2   8          1.58          1.77         0.82 o
   5  -2   8         46.54         49.29         1.91 o
   6  -2   8          0.42          0.60         0.57 o
   7  -2   8         11.51         13.76         1.20 o
  -5  -1   8         57.26         57.46         3.13 o
  -4  -1   8         10.06          9.18         2.16 o
  -3  -1   8          0.06         -0.52         0.52 o
  -2  -1   8        170.21        162.60         4.12 o
  -1  -1   8         48.38         46.60         2.06 o
   0  -1   8         74.25         72.82         2.52 o
   1  -1   8          7.23          6.60         0.66 o
   2  -1   8        167.03        164.36         3.18 o
   3  -1   8        104.99        103.16         2.12 o
   4  -1   8        113.28        115.63         2.49 o
   5  -1   8         65.86         65.31         2.08 o
   6  -1   8         54.79         53.12         2.50 o
   7  -1   8         14.69         11.55         1.08 o
   8  -1   8        194.40        201.39         4.80 o
  -5   0   8          0.08          0.29         0.64 o
  -4   0   8         12.49         12.87         0.97 o
  -3   0   8          5.90          5.83         0.82 o
  -2   0   8          9.32          8.30         2.27 o
  -1   0   8        396.48        383.81         6.95 o
   0   0   8         52.72         46.71         1.99 o
   1   0   8          4.76          3.71         0.52 o
   2   0   8         70.01         72.02         1.68 o
   3   0   8        203.87        204.57         3.09 o
   4   0   8          5.19          5.59         0.90 o
   5   0   8         26.13         26.36         1.28 o
   6   0   8         63.80         65.29         1.72 o
   7   0   8          9.72          8.81         0.95 o
   8   0   8          9.38          9.97         1.29 o
  -5   1   8         64.03         64.32         2.87 o
  -4   1   8         14.15         14.54         1.07 o
  -3   1   8          6.06          5.46         0.67 o
  -2   1   8        167.31        167.08         4.12 o
  -1   1   8        112.72        108.53         3.06 o
   0   1   8         24.10         20.13         1.53 o
   1   1   8         60.01         56.66         1.40 o
   2   1   8          4.77          3.59         0.48 o
   3   1   8        257.30        257.78         3.55 o
   4   1   8          0.02         -0.16         0.34 o
   5   1   8         26.22         25.59         1.07 o
   6   1   8        204.64        204.29         3.21 o
   7   1   8         19.81         21.38         1.36 o
   8   1   8          0.82          0.97         0.47 o
   9   1   8         37.95         42.21         2.05 o
  -5   2   8         10.84         10.68         0.96 o
  -4   2   8         99.86        102.27         2.46 o
  -3   2   8         16.30         16.78         1.12 o
  -2   2   8        159.25        158.00         4.33 o
  -1   2   8        153.57        143.53         3.67 o
   0   2   8         58.19         52.88         2.06 o
   1   2   8        523.28        519.58         8.40 o
   2   2   8        360.10        366.86         4.50 o
   3   2   8          1.94          1.83         0.45 o
   4   2   8          1.40          0.86         0.43 o
   5   2   8          0.02          0.25         0.37 o
   6   2   8         91.40         86.79         1.86 o
   7   2   8         79.62         82.76         2.19 o
   8   2   8          2.97          2.08         0.57 o
   9   2   8         35.88         41.71         2.14 o
  -5   3   8          9.83          8.27         0.85 o
  -4   3   8        191.68        199.45         3.61 o
  -3   3   8         73.67         75.01         2.01 o
  -2   3   8          5.49          6.25         0.72 o
  -1   3   8        119.94        124.57         2.38 o
   0   3   8         60.18         53.04         2.14 o
   1   3   8        276.35        264.89         5.12 o
   2   3   8        135.40        125.89         2.15 o
   3   3   8          0.35         -0.28         0.28 o
   4   3   8        543.28        545.47         6.89 o
   5   3   8         29.42         26.35         1.05 o
   6   3   8         25.52         25.50         1.25 o
   7   3   8          6.17          5.06         0.75 o
   8   3   8         31.81         29.88         1.50 o
   9   3   8         63.84         67.83         2.08 o
  -4   4   8         38.02         36.04         1.53 o
  -3   4   8          8.09          9.14         0.77 o
  -2   4   8          3.89          3.26         0.59 o
  -1   4   8        119.71        115.46         2.34 o
   0   4   8         14.33         14.10         1.37 o
   1   4   8        113.22         98.61         2.82 o
   2   4   8         68.24         72.16         1.56 o
   3   4   8         27.78         29.46         1.07 o
   4   4   8        543.94        542.47         6.11 o
   5   4   8          7.65          6.82         0.63 o
   6   4   8          0.04          0.18         0.40 o
   7   4   8        217.28        219.56         3.95 o
   8   4   8         31.44         32.05         1.49 o
   9   4   8         18.85         20.71         1.64 o
  -4   5   8         62.97         67.69         2.27 o
  -3   5   8         16.92         16.96         1.11 o
  -2   5   8         19.28         19.83         1.31 o
  -1   5   8        228.70        237.49         3.64 o
   0   5   8        162.39        150.06         3.49 o
   1   5   8        110.75         98.92         4.97 o
   2   5   8         19.89         22.89         1.02 o
   3   5   8        502.74        523.66         5.94 o
   4   5   8        419.51        408.99         4.98 o
   5   5   8          0.13          0.50         0.44 o
   6   5   8        195.28        185.96         3.81 o
   7   5   8        170.26        165.28         4.07 o
   8   5   8          9.00         11.03         1.08 o
   9   5   8          0.07          0.30         0.44 o
  -4   6   8          4.32          4.12         0.62 o
  -3   6   8         10.16         12.55         1.57 o
  -2   6   8        185.56        195.14         4.05 o
  -1   6   8         75.83         72.04         1.86 o
   0   6   8          0.82          2.79         0.60 o
   1   6   8         43.85         31.39         1.23 o
   2   6   8         94.41        100.49         2.82 o
   3   6   8          0.61          0.65         0.40 o
   4   6   8        169.39        180.89         2.84 o
   5   6   8          7.01          4.74         0.68 o
   6   6   8          0.25          0.65         0.50 o
   7   6   8          8.65          9.43         1.22 o
   8   6   8         18.99         17.18         1.33 o
   9   6   8          0.98          0.43         0.51 o
  -3   7   8         76.29         80.25         2.52 o
  -2   7   8         36.58         33.66         2.94 o
  -1   7   8          4.79          3.83         0.70 o
   0   7   8         68.45         70.30         3.59 o
   1   7   8         35.56         35.96         1.36 o
   2   7   8         94.55         99.30         2.82 o
   3   7   8         27.41         25.86         1.12 o
   4   7   8         24.74         22.55         1.45 o
   5   7   8        288.76        295.25         4.83 o
   6   7   8        162.66        169.79         3.43 o
   7   7   8          0.36          0.36         0.50 o
   8   7   8         21.03         22.51         1.59 o
   9   7   8         14.19         13.42         1.33 o
  -2   8   8         32.72         30.52         1.70 o
  -1   8   8         10.48          9.92         1.29 o
   0   8   8        154.02        155.70         4.05 o
   1   8   8        351.42        370.96         6.94 o
   2   8   8          1.62          2.09         0.50 o
   3   8   8         18.27         16.91         1.29 o
   4   8   8        151.86        147.28         3.51 o
   5   8   8         99.20        100.46         2.90 o
   6   8   8         96.96         98.22         2.60 o
   7   8   8          0.38          0.36         0.64 o
   8   8   8        162.13        172.67         3.77 o
   9   8   8         31.63         32.96         3.95 o
  -1   9   8        115.23        121.24         3.74 o
   0   9   8         25.18         26.54         1.81 o
   1   9   8        227.03        240.60         5.27 o
   2   9   8          9.65         11.68         1.22 o
   3   9   8         91.10         99.37         3.89 o
   4   9   8        105.48        114.34         3.13 o
   5   9   8         10.81         12.38         1.29 o
   6   9   8         59.42         65.94         2.52 o
   7   9   8          1.38          1.08         0.53 o
   8   9   8          4.16          3.79         0.75 o
   0  10   8          0.64         -0.22         0.86 o
   1  10   8         10.24          9.84         1.22 o
   2  10   8          0.64          0.65         0.65 o
   3  10   8         53.32         55.30         3.02 o
   4  10   8        143.13        155.76         5.62 o
   5  10   8          6.43          5.40         1.30 o
   6  10   8          8.04          7.13         1.73 o
   7  10   8         68.55         67.80         2.60 o
   8  10   8          5.29          5.53         0.82 o
   1  11   8          1.50          0.43         0.86 o
   2  11   8         26.94         23.98         2.59 o
   3  11   8         15.50         15.55         1.94 o
   4  11   8         55.16         58.11         3.24 o
   5  11   8          0.00         -0.43         0.65 o
   6  11   8         17.01         15.99         2.16 o
   7  11   8         32.28         25.92         2.81 o
   4  12   8          7.25          6.22         1.30 o
   5  12   8         23.11         28.52         2.38 o
  -1  -5   9         36.18         36.29         2.59 o
   0  -5   9          0.00         -0.43         0.65 o
   1  -5   9          3.84          4.75         0.92 o
   2  -5   9         28.91         28.29         2.38 o
   3  -5   9         16.44         16.11         1.41 o
  -3  -4   9          1.67          1.30         0.65 o
  -2  -4   9         19.81         23.76         2.81 o
  -1  -4   9          1.98          1.51         0.86 o
   0  -4   9          2.67          1.73         1.08 o
   1  -4   9          1.63          2.14         0.83 o
   2  -4   9          3.52          3.85         1.23 o
   3  -4   9          0.08          0.05         0.83 o
   4  -4   9          0.02         -0.44         0.44 o
   5  -4   9          5.79          6.69         1.27 o
  -3  -3   9          6.45          6.26         1.51 o
  -2  -3   9          1.47         -0.11         0.46 o
  -1  -3   9          6.23          5.72         1.30 o
   0  -3   9         12.08         12.60         1.29 o
   1  -3   9          2.35          3.18         0.83 o
   2  -3   9          0.10         -0.47         0.47 o
   3  -3   9          0.05         -0.53         0.53 o
   4  -3   9          4.53          3.74         0.87 o
   5  -3   9         47.95         45.26         2.98 o
   6  -3   9          2.86          0.76         0.57 o
  -4  -2   9         51.82         48.61         3.46 o
  -3  -2   9         24.79         29.81         3.02 o
  -2  -2   9         37.99         37.73         1.99 o
  -1  -2   9        153.59        147.02         4.43 o
   0  -2   9        131.48        128.26         3.57 o
   1  -2   9         67.36         73.98         2.07 o
   2  -2   9         19.04         17.15         1.15 o
   3  -2   9         72.04         67.20         2.22 o
   4  -2   9         23.54         22.71         1.54 o
   5  -2   9          0.02          0.37         0.53 o
   6  -2   9          1.29          1.82         0.79 o
   7  -2   9          1.10          1.02         0.63 o
  -4  -1   9         58.14         68.48         4.10 o
  -3  -1   9          0.36         -0.22         1.51 o
  -2  -1   9         10.45         11.96         1.45 o
  -1  -1   9        145.00        153.44         4.05 o
   0  -1   9         26.80         25.65         3.56 o
   1  -1   9          6.02          6.66         0.98 o
   2  -1   9         22.50         22.46         1.17 o
   3  -1   9         88.32         87.34         2.03 o
   4  -1   9         34.83         36.03         1.36 o
   5  -1   9          2.00          1.87         0.66 o
   6  -1   9         22.01         22.64         1.93 o
   7  -1   9         26.88         27.96         1.75 o
  -4   0   9          2.14          4.35         0.75 o
  -3   0   9          0.17          0.00         0.52 o
  -2   0   9         39.05         38.47         4.10 o
  -1   0   9        303.63        303.72         6.59 o
   0   0   9          1.21          1.08         0.67 o
   1   0   9          4.80          5.44         0.92 o
   2   0   9        165.10        170.65         2.86 o
   3   0   9        118.07        113.16         2.25 o
   4   0   9         68.43         63.76         1.71 o
   5   0   9         23.59         22.63         1.16 o
   6   0   9          7.16          7.47         0.74 o
   7   0   9         71.75         72.03         2.25 o
   8   0   9          7.48          6.60         1.07 o
  -4   1   9         56.45         65.79         2.80 o
  -3   1   9         34.44         32.80         2.02 o
  -2   1   9        102.33        111.22         3.43 o
  -1   1   9         12.33          8.00         1.14 o
   0   1   9         80.16         76.63         3.46 o
   1   1   9        213.96        210.46         4.66 o
   2   1   9        138.89        133.59         2.43 o
   3   1   9         32.24         31.96         1.20 o
   4   1   9         29.69         29.29         1.19 o
   5   1   9          3.46          3.12         0.56 o
   6   1   9         70.49         74.47         1.88 o
   7   1   9         49.60         47.04         1.53 o
   8   1   9         34.77         34.19         1.90 o
  -4   2   9          7.29          5.40         0.92 o
  -3   2   9         46.04         49.36         2.36 o
  -2   2   9          4.17          3.04         0.83 o
  -1   2   9          1.13          1.37         0.83 o
   0   2   9         29.95         29.70         1.68 o
   1   2   9         65.59         67.41         2.44 o
   2   2   9         30.46         28.98         1.62 o
   3   2   9         17.49         16.83         1.25 o
   4   2   9        108.93        108.41         2.17 o
   5   2   9        105.97        106.27         2.21 o
   6   2   9          6.69          7.41         0.76 o
   7   2   9          1.24          0.55         0.49 o
   8   2   9         21.91         20.98         1.24 o
   9   2   9         13.51         14.59         1.09 o
  -4   3   9         43.54         48.21         3.24 o
  -3   3   9        170.98        168.51         4.58 o
  -2   3   9          0.91          0.79         0.67 o
  -1   3   9          0.10         -0.65         0.65 o
   0   3   9        126.24        127.99         3.59 o
   1   3   9        128.52        125.69         4.32 o
   2   3   9        285.81        271.62         5.72 o
   3   3   9         83.18         83.14         1.84 o
   4   3   9        201.40        192.10         3.85 o
   5   3   9         69.95         66.57         1.69 o
   6   3   9         39.34         37.81         1.18 o
   7   3   9          2.24          1.27         0.53 o
   8   3   9          0.13         -0.57         0.57 o
   9   3   9          0.02         -0.32         0.32 o
  -4   4   9          5.71          5.38         0.60 o
  -3   4   9        157.27        168.02         3.24 o
  -2   4   9          8.50          8.86         1.22 o
  -1   4   9         98.77         92.95         3.13 o
   0   4   9        133.24        138.78         3.74 o
   1   4   9        297.28        261.90         5.42 o
   2   4   9          0.82          1.08         0.97 o
   3   4   9         10.90          9.25         0.73 o
   4   4   9        142.77        148.87         2.60 o
   5   4   9        363.41        355.89         4.66 o
   6   4   9         27.34         28.72         1.47 o
   7   4   9         11.97         11.80         1.08 o
   8   4   9        126.08        123.94         2.99 o
   9   4   9          0.40          0.49         0.47 o
  -3   5   9         28.35         29.99         1.38 o
  -2   5   9         55.10         52.66         1.97 o
  -1   5   9          3.12          2.81         0.92 o
   0   5   9          2.71          2.08         0.83 o
   1   5   9         17.79         17.54         3.13 o
   2   5   9         55.13         56.05         2.21 o
   3   5   9        218.78        222.10         3.69 o
   4   5   9         39.39         38.54         1.29 o
   5   5   9         12.41         11.12         0.99 o
   6   5   9        192.97        207.26         3.90 o
   7   5   9          0.16          0.04         0.44 o
   8   5   9         42.18         41.04         2.09 o
   9   5   9          2.88          1.87         0.50 o
  -3   6   9          0.08         -0.05         0.35 o
  -2   6   9         86.53         85.58         2.49 o
  -1   6   9          0.00         -0.55         1.08 o
   0   6   9         29.32         29.81         1.87 o
   1   6   9        177.12        184.21         4.43 o
   2   6   9          1.66          1.08         0.61 o
   3   6   9        129.79        131.91         3.95 o
   4   6   9          0.02          0.32         0.37 o
   5   6   9          6.48          4.37         0.73 o
   6   6   9        162.63        165.12         6.33 o
   7   6   9         35.55         32.69         1.58 o
   8   6   9          7.58          6.50         0.86 o
   9   6   9          9.96          8.97         1.00 o
  -2   7   9         63.17         56.31         2.43 o
  -1   7   9         24.79         25.96         1.71 o
   0   7   9          0.17          0.65         0.86 o
   1   7   9        292.19        279.06         5.71 o
   2   7   9         17.97         17.09         1.45 o
   3   7   9         26.84         20.64         1.53 o
   4   7   9         35.10         33.22         2.38 o
   5   7   9          4.28          3.19         1.03 o
   6   7   9        271.73        288.56         4.97 o
   7   7   9         17.44         17.78         1.65 o
   8   7   9          3.96          1.94         0.55 o
   9   7   9        168.11        185.66         4.02 o
  -2   8   9          0.04         -0.07         1.84 o
  -1   8   9          0.03          0.36         0.39 o
   0   8   9          3.63          3.26         0.72 o
   1   8   9        109.60        102.83         4.75 o
   2   8   9         37.73         40.12         2.59 o
   3   8   9         23.86         20.00         2.27 o
   4   8   9        176.42        178.89         4.12 o
   5   8   9         15.56         15.87         1.62 o
   6   8   9         33.17         33.24         1.60 o
   7   8   9          8.86          8.22         1.03 o
   8   8   9          4.76          4.61         0.78 o
   9   8   9        106.48        119.28         4.39 o
  -1   9   9         42.73         46.08         2.28 o
   0   9   9         19.21         22.68         1.81 o
   1   9   9        151.85        171.31         6.48 o
   2   9   9          1.64         -0.22         0.65 o
   4   9   9        213.90        226.28         6.80 o
   5   9   9         35.99         37.59         1.83 o
   6   9   9         12.91         13.40         1.37 o
   7   9   9         15.79         12.81         1.97 o
   8   9   9         12.34         13.25         1.23 o
   0  10   9        204.15        234.22         5.65 o
   1  10   9          0.81         -0.14         0.54 o
   4  10   9        258.63        265.93         7.99 o
   5  10   9          5.83          6.05         1.30 o
   6  10   9         52.83         55.47         2.36 o
   7  10   9        111.97        110.61         3.51 o
   5  11   9         13.61         15.12         1.94 o
   6  11   9         15.34         18.15         2.38 o
  -1  -4  10         11.80          8.21         1.73 o
   0  -4  10          6.38          6.70         1.30 o
   1  -4  10         34.35         39.10         3.02 o
   2  -4  10          1.98          0.76         0.61 o
   3  -4  10          0.00         -0.44         0.44 o
  -2  -3  10          7.89         10.33         2.38 o
  -1  -3  10          7.25          7.26         1.84 o
   0  -3  10          2.15          1.94         1.08 o
   1  -3  10         16.76         16.20         2.38 o
   2  -3  10          0.43          0.32         0.61 o
   3  -3  10          1.39          1.01         0.57 o
   4  -3  10          7.98          8.62         1.06 o
   5  -3  10          0.17         -0.16         0.47 o
  -2  -2  10          1.05          1.14         0.52 o
  -1  -2  10        117.35        118.54        12.53 o
   0  -2  10         13.27         13.84         1.45 o
   1  -2  10         17.30         14.40         3.35 o
   2  -2  10         16.26         13.83         1.73 o
   3  -2  10         64.78         64.05         2.42 o
   4  -2  10         32.57         34.06         2.56 o
   5  -2  10         38.19         37.66         1.89 o
   6  -2  10          9.54          7.12         0.94 o
  -3  -1  10          0.26          0.65         0.65 o
  -2  -1  10         23.30         19.17         1.68 o
  -1  -1  10          7.74          6.08         1.07 o
   0  -1  10        201.21        213.06         5.03 o
   1  -1  10          1.24          0.30         0.56 o
   2  -1  10         14.43         15.56         1.19 o
   3  -1  10         40.76         38.86         1.50 o
   4  -1  10         26.69         27.45         1.71 o
   5  -1  10          2.23          2.59         0.81 o
   6  -1  10         17.46         17.87         1.49 o
   7  -1  10         24.43         26.60         1.74 o
  -3   0  10          0.25          0.73         0.56 o
  -2   0  10          0.92          1.11         1.19 o
  -1   0  10         28.22         32.50         2.48 o
   0   0  10         13.42         14.12         1.73 o
   1   0  10          0.00          0.00         0.61 o
   2   0  10         31.13         31.20         3.35 o
   3   0  10          2.15          3.16         0.54 o
   4   0  10         12.88         13.09         1.00 o
   5   0  10         11.76         11.06         1.22 o
   6   0  10          5.03          3.87         0.87 o
   7   0  10         31.90         33.37         1.66 o
  -3   1  10         95.08         94.00         4.10 o
  -2   1  10         10.99         10.62         1.51 o
  -1   1  10         52.54         55.24         2.44 o
   0   1  10          7.32          4.77         0.92 o
   1   1  10         35.42         33.54         1.90 o
   2   1  10        248.02        247.39         5.41 o
   3   1  10         51.61         50.87         1.57 o
   4   1  10         11.60         10.94         0.91 o
   5   1  10         14.16         17.03         1.11 o
   6   1  10          0.01         -0.13         0.33 o
   7   1  10         13.09         12.05         0.96 o
   8   1  10         12.59         11.20         1.29 o
  -3   2  10        141.35        144.89         6.16 o
  -2   2  10         37.88         38.72         3.24 o
  -1   2  10          4.05          2.70         0.92 o
   0   2  10         87.38         88.03         3.06 o
   1   2  10        149.12        145.24         3.89 o
   2   2  10         59.07         59.04         2.36 o
   3   2  10         50.07         51.02         1.59 o
   4   2  10         25.94         25.65         1.29 o
   5   2  10        275.49        284.67         4.18 o
   6   2  10         25.68         26.76         1.27 o
   7   2  10          0.60          1.18         0.94 o
   8   2  10         22.49         24.13         1.36 o
  -3   3  10          3.14          1.62         1.62 o
  -2   3  10          0.61          0.00         0.67 o
  -1   3  10          2.45          2.59         0.92 o
   0   3  10         46.82         43.01         3.24 o
   1   3  10          2.73          3.79         0.92 o
   2   3  10          6.18          4.20         2.05 o
   3   3  10         72.44         70.55         1.81 o
   4   3  10         24.58         24.53         1.24 o
   5   3  10         96.83         96.79         2.18 o
   6   3  10          5.64          5.10         0.57 o
   7   3  10          0.04          0.26         0.52 o
   8   3  10         75.08         76.54         2.33 o
  -3   4  10         26.89         31.72         2.12 o
  -2   4  10          2.29          1.73         0.72 o
  -1   4  10         15.42         15.53         1.60 o
   0   4  10        156.62        162.62         5.18 o
   1   4  10         20.01         15.32         1.45 o
   2   4  10         35.56         30.89         1.83 o
   3   4  10         69.14         63.93         2.48 o
   4   4  10        221.37        232.71         3.57 o
   5   4  10        137.27        125.40         2.49 o
   6   4  10         17.60         16.07         1.39 o
   7   4  10         99.42        100.38         2.70 o
   8   4  10         71.86         72.21         3.12 o
   9   4  10          1.05          0.65         0.46 o
  -2   5  10          0.25          0.24         0.76 o
  -1   5  10        212.57        226.32         5.42 o
   0   5  10         21.21         18.56         1.75 o
   1   5  10         28.38         23.28         2.48 o
   2   5  10          1.22          1.84         0.76 o
   3   5  10         62.71         57.70         2.29 o
   4   5  10          0.24          0.07         0.40 o
   5   5  10         66.29         65.12         1.77 o
   6   5  10         26.05         28.19         1.56 o
   7   5  10         15.08         12.48         1.12 o
   8   5  10          0.13          0.22         0.37 o
   9   5  10          3.67          3.97         0.63 o
  -2   6  10         31.24         32.81         2.12 o
  -1   6  10         16.60         14.70         1.60 o
   0   6  10          8.50          6.45         1.14 o
   1   6  10         76.69         74.06         2.82 o
   2   6  10         46.29         44.52         2.14 o
   3   6  10          7.37          8.39         3.35 o
   4   6  10          3.84          3.66         0.66 o
   5   6  10          0.78          0.36         0.50 o
   6   6  10        118.04        119.40         3.34 o
   7   6  10         45.13         47.76         3.98 o
   8   6  10          3.07          2.23         0.62 o
   9   6  10         35.96         35.54         1.61 o
  -1   7  10          1.70          0.22         1.08 o
   0   7  10         14.33         15.25         1.73 o
   1   7  10        209.42        225.18         5.19 o
   2   7  10        196.95        205.37         4.81 o
   3   7  10          0.53          1.30         0.67 o
   4   7  10         84.07         86.72         2.92 o
   5   7  10        129.93        128.34         3.50 o
   6   7  10         57.51         61.42         2.22 o
   7   7  10         17.48         16.20         1.36 o
   8   7  10          4.22          2.67         0.98 o
  -1   8  10          3.04          6.26         1.51 o
   0   8  10        287.22        315.62         9.94 o
   1   8  10         13.67         13.39         2.16 o
   2   8  10        125.05        136.73         4.21 o
   3   8  10         40.60         43.65         2.27 o
   4   8  10        179.86        196.16         6.48 o
   5   8  10         98.29        106.76         7.78 o
   6   8  10         32.41         37.16         1.99 o
   7   8  10          0.02          1.16         0.53 o
   8   8  10          8.71          6.86         0.95 o
   0   9  10          3.17          1.94         1.08 o
   1   9  10          0.84          0.00         0.65 o
   2   9  10          0.82          0.43         0.86 o
   4   9  10         17.07         17.07         2.16 o
   5   9  10         64.83         68.51         2.58 o
   6   9  10          0.46          1.08         0.52 o
   7   9  10         18.39         17.61         1.68 o
   8   9  10         65.79         69.93         2.76 o
   1  10  10         10.44         13.83         2.16 o
   5  10  10         11.95         12.75         1.73 o
   6  10  10          2.04          2.14         0.67 o
   7  10  10         14.28         13.94         1.53 o
   1  -3  11         18.15         20.09         2.59 o
   2  -3  11          6.21          7.13         1.51 o
   3  -3  11         10.43         13.22         1.45 o
  -1  -2  11          4.39          3.46         0.86 o
   0  -2  11         44.75         50.39         3.67 o
   1  -2  11          2.54          2.91         1.73 o
   2  -2  11          0.20          1.08         0.86 o
   3  -2  11          8.37          7.23         1.19 o
   4  -2  11         16.61         18.30         1.49 o
  -1  -1  11         14.59         14.01         1.45 o
   0  -1  11         83.46         97.26         3.35 o
   1  -1  11          0.84          0.28         0.52 o
   2  -1  11         15.33         17.18         1.60 o
   3  -1  11         68.60         72.02         2.17 o
   4  -1  11         10.46          8.83         1.38 o
   5  -1  11          4.05          3.72         0.82 o
   6  -1  11          1.81          0.66         0.61 o
  -2   0  11         31.18         35.56         1.99 o
  -1   0  11         20.83         20.02         2.05 o
   0   0  11         17.52         12.58         1.40 o
   1   0  11          0.77          0.00         0.86 o
   2   0  11         66.78         61.89         4.10 o
   3   0  11         48.54         49.09         1.85 o
   4   0  11          3.11          2.66         0.56 o
   5   0  11         35.98         37.71         1.51 o
   6   0  11          3.63          3.93         0.78 o
  -2   1  11         15.80         20.11         1.83 o
  -1   1  11          0.30          0.00         0.52 o
   0   1  11          9.79          8.81         1.22 o
   1   1  11         13.24         15.70         1.84 o
   2   1  11         16.24         17.90         1.68 o
   3   1  11          0.29          0.03         0.56 o
   4   1  11          4.94          3.54         0.62 o
   5   1  11         53.10         59.00         1.79 o
   6   1  11         19.27         22.36         1.31 o
   7   1  11          0.01         -0.44         0.44 o
  -2   2  11         43.99         50.40         4.86 o
  -1   2  11          3.74          4.79         1.94 o
   0   2  11         12.62         12.08         1.45 o
   1   2  11         82.13         85.94         3.13 o
   2   2  11         39.67         40.41         2.21 o
   3   2  11         24.86         23.92         1.94 o
   4   2  11        114.90        117.09         2.50 o
   5   2  11         95.38         94.87         2.28 o
   6   2  11          8.00          7.78         0.80 o
   7   2  11         32.05         29.47         1.49 o
  -2   3  11         65.81         71.85         4.21 o
  -1   3  11         55.53         59.16         2.67 o
   0   3  11         33.60         33.45         5.51 o
   1   3  11         23.01         27.40         2.06 o
   2   3  11         81.18         72.75         2.82 o
   3   3  11          4.86          3.01         0.88 o
   4   3  11          1.07          1.22         0.37 o
   5   3  11        103.03        104.34         2.33 o
   6   3  11         64.42         59.62         1.80 o
   7   3  11          0.77          0.49         0.40 o
   8   3  11          0.20          0.03         0.96 o
  -2   4  11         29.06         33.57         2.18 o
  -1   4  11         32.31         31.08         2.38 o
   0   4  11         10.17         11.85         1.53 o
   1   4  11          4.53          3.72         0.98 o
   2   4  11         14.62         14.55         1.60 o
   3   4  11         19.58         16.92         1.60 o
   4   4  11         45.42         45.69         1.68 o
   5   4  11         22.27         22.19         1.29 o
   6   4  11         29.13         28.71         1.56 o
   7   4  11         83.16         87.35         2.53 o
   8   4  11          2.16          1.98         0.53 o
  -1   5  11         48.79         47.22         2.44 o
   0   5  11          0.52         -0.10         0.86 o
   1   5  11          4.21          3.17         0.98 o
   2   5  11        191.06        199.98         4.96 o
   3   5  11          1.99          0.86         1.08 o
   4   5  11          8.86          6.91         1.14 o
   5   5  11         18.22         17.90         1.14 o
   6   5  11          1.54          1.64         0.53 o
   7   5  11         59.41         57.81         2.07 o
   8   5  11          7.77          7.18         1.21 o
  -1   6  11         44.55         41.42         2.29 o
   0   6  11          9.05          9.31         1.37 o
   1   6  11          0.36          0.69         0.72 o
   2   6  11        243.99        246.80         5.57 o
   3   6  11          5.07          3.47         0.92 o
   4   6  11          0.30          1.51         0.67 o
   5   6  11         56.08         59.75         2.43 o
   6   6  11          5.20          5.14         0.83 o
   7   6  11        100.03        101.74         2.80 o
   8   6  11          1.95          1.58         0.50 o
   0   7  11          1.51          0.41         0.67 o
   1   7  11          0.92          0.95         1.19 o
   2   7  11         41.83         37.77         2.16 o
   3   7  11         15.95         15.20         1.53 o
   4   7  11         18.72         16.71         1.60 o
   5   7  11        144.48        154.45         4.03 o
   6   7  11         24.60         23.69         2.88 o
   7   7  11          0.93          1.89         1.03 o
   8   7  11         24.00         24.03         1.65 o
   0   8  11         57.51         58.98         3.89 o
   1   8  11         25.97         30.36         2.36 o
   2   8  11         38.19         42.95         2.21 o
   3   8  11          9.63          6.95         1.14 o
   4   8  11          3.42          2.81         1.30 o
   5   8  11         96.74         99.56         3.20 o
   6   8  11         11.20         11.42         1.29 o
   7   8  11          0.05         -0.45         0.46 o
   1   9  11        114.99        139.12         6.05 o
   2   9  11          3.60          2.59         1.30 o
   3   9  11         16.90         13.18         1.94 o
   4   9  11         47.87         51.85         3.24 o
   5   9  11         99.44        101.53         4.75 o
   6   9  11          2.90          2.98         0.83 o
   7   9  11         32.01         39.75         2.06 o
   1  -1  12          0.36          1.55         0.65 o
   2  -1  12          0.84          0.77         0.40 o
   3  -1  12          4.45          4.32         1.51 o
   0   0  12          6.30          8.00         1.07 o
   1   0  12          2.85          1.94         0.61 o
   2   0  12         14.23         15.34         2.05 o
   3   0  12         55.37         53.28         2.49 o
   4   0  12          0.00          0.62         0.32 o
   5   0  12         15.89         13.89         1.34 o
   0   1  12          5.23          5.10         0.92 o
   1   1  12         28.70         25.87         1.99 o
   2   1  12         92.74         94.26         5.51 o
   3   1  12          8.13          9.37         1.24 o
   4   1  12         12.27         10.58         1.35 o
   5   1  12         37.74         34.03         1.53 o
   6   1  12         85.10         88.22         2.27 o
   0   2  12          4.21          5.01         0.92 o
   1   2  12          4.23          3.91         0.92 o
   2   2  12          0.08          0.07         0.67 o
   3   2  12          0.24         -0.22         0.52 o
   4   2  12         25.70         23.35         1.97 o
   5   2  12         17.50         19.14         1.24 o
   6   2  12          4.25          3.83         0.92 o
   0   3  12          5.53          6.44         1.19 o
   1   3  12         37.79         39.41         2.21 o
   2   3  12          2.99          4.01         0.98 o
   3   3  12          9.51          9.82         1.35 o
   4   3  12         23.40         24.54         1.99 o
   5   3  12         43.36         40.28         1.48 o
   6   3  12         24.46         22.31         1.32 o
   7   3  12         13.57         13.31         1.24 o
   0   4  12         89.26         95.42         3.51 o
   1   4  12          5.06          5.94         1.07 o
   2   4  12         64.69         57.96         2.67 o
   3   4  12         13.28         14.79         1.60 o
   4   4  12         18.60         16.41         2.05 o
   5   4  12          4.33          3.26         0.72 o
   6   4  12          9.10          9.15         0.98 o
   7   4  12         35.35         40.25         2.38 o
   0   5  12          3.36          4.81         1.08 o
   1   5  12          1.12          0.65         0.76 o
   2   5  12         38.18         34.81         2.29 o
   3   5  12         36.96         40.03         2.21 o
   4   5  12          1.10          1.12         0.83 o
   5   5  12         27.92         29.43         1.52 o
   6   5  12          5.84          6.73         0.82 o
   7   5  12         20.42         20.40         1.45 o
   0   6  12          5.65          4.30         0.98 o
   1   6  12         15.33         17.11         1.68 o
   2   6  12        104.41        108.80         3.67 o
   3   6  12         41.14         42.23         2.29 o
   4   6  12          1.52          2.49         1.08 o
   5   6  12         64.22         69.99         4.10 o
   6   6  12         59.20         65.46         2.19 o
   7   6  12         12.61         14.06         1.23 o
   1   7  12        279.70        312.21         9.29 o
   2   7  12          2.61          2.48         0.92 o
   3   7  12         27.83         29.57         2.21 o
   4   7  12         54.82         53.04         2.44 o
   5   7  12        139.26        138.48         5.83 o
   6   7  12         30.78         33.45         2.02 o
   7   7  12         28.06         31.62         2.48 o
   2   8  12          0.73          1.15         1.30 o
   3   8  12         16.67         19.90         3.46 o
   4   8  12         32.14         39.97         3.02 o
   5   8  12          1.37          0.86         1.08 o
   6   8  12          5.85          5.48         0.88 o
   4   9  12         20.26         17.71         2.38 o
   5   9  12          0.86         -0.22         0.86 o
   2   2  13          0.09          0.68         0.52 o
   3   2  13          7.17          7.10         1.08 o
   4   2  13          3.55          4.95         0.83 o
   2   3  13          6.63          4.65         0.88 o
   3   3  13         11.72         14.61         1.73 o
   4   3  13          0.96          1.13         0.65 o
   5   3  13          1.08          1.05         0.56 o
   2   4  13         17.70         16.66         1.75 o
   3   4  13         77.45         87.39         5.94 o
   4   4  13          2.14          1.92         0.67 o
   5   4  13          1.69          2.16         0.67 o
   2   5  13          0.12          0.14         0.76 o
   3   5  13        102.15         98.66         3.89 o
   4   5  13          0.57          1.18         0.67 o
   5   5  13         13.73         13.70         1.73 o
   3   6  13          5.26          4.74         1.40 o
   4   6  13          0.19          1.30         0.67 o
   5   6  13          3.21          1.08         0.86 o
   4   7  13         16.82         16.72         1.66 o
                                                
